# Supplementary material for: Discovering the fish fauna of a lagoon from the southeast of the Yucatan Peninsula, Mexico, using DNA barcodes
Source: PeerJ. 2023 Nov 2;11:e16285. doi: 10.7717/peerj.16285 (PMC10625761; doi:10.7717/peerj.16285)
Supplement: Supplemental Information 1 [file peerj-11-16285-s001.fas]

>VERDE001-22|Anchovia clupeoides|CH829-A01|Adult|BOLD:ACV0719
CTATATCTTGTCTTCGGTGCCTGAGCAGGAATGGTGGGAACAGCACTCAGCCTCCTTATTCGAGCAGAATTAAGTCAACCAGGAGCACTTCTGGGGGACGACCAGATTTATAATGTAATCGTAACCGCCCACGCATTCGTAATAATCTTTTTTATGGTGATGCCTATTATAATTGGCGGCTTCGGGAATTGACTAGTCCCTCTTATACTAGGAGCCCCAGACATGGCATTCCCTCGAATGAACAACATGAGCTTTTGACTCCTTCCCCCCTCATTCCTGCTTCTCCTGGCATCATCTGGGGTTGAAGCCGGGGCTGGGACAGGGTGGACAGTTTACCCCCCTCTAGCAGGCAACCTTGCCCATGCCGGAGCATCGGTAGATTTGACAATCTTTTCTCTTCACTTAGCAGGAATCTCATCAATTTTAGGTGCCATTAATTTTATTACCACCATCATCAATATAAAACCACCTGCCATTTCACAATACCAGACACCTTTATTTGTCTGAGCTGTGCTTATTACAGCAGTACTTTTACTGCTTTCGCTCCCCGTTCTAGCTGCTGGGATTACTATGCTTCTTACAGACCGAAACCTTAACACCACTTTCTTTGATCCAGCAGGGGGAGGAGACCCGATTCTTTACCAACAC
>VERDE002-22|Anchovia clupeoides|CH829-A02|Adult|BOLD:ACV0719
CTATATCTTGTCTTCGGTGCCTGAGCAGGAATGGTGGGAACAGCACTCAGCCTCCTTATTCGAGCAGAATTAAGTCAACCAGGAGCACTTCTGGGGGACGACCAGATTTATAATGTAATCGTAACCGCCCACGCATTCGTAATAATCTTTTTTATGGTGATGCCTATTATAATTGGCGGCTTCGGGAATTGACTAGTCCCTCTTATACTAGGAGCCCCAGACATGGCATTCCCTCGAATGAACAACATGAGCTTTTGACTCCTTCCCCCCTCATTCCTGCTTCTCCTGGCATCATCTGGGGTTGAAGCCGGGGCTGGGACAGGGTGGACAGTTTACCCCCCTCTAGCAGGCAACCTTGCCCATGCCGGAGCATCGGTAGATTTGACAATCTTTTCTCTTCACTTAGCAGGAATCTCATCAATTTTAGGTGCCATTAATTTTATTACCACCATCATCAATATAAAACCACCTGCCATTTCACAATACCAGACACCTTTATTTGTCTGAGCTGTGCTTATTACAGCAGTACTTTTACTGCTTTCGCTCCCCGTTCTAGCTGCTGGGATTACTATGCTTCTTACAGACCGAAACCTTAACACCACTTTCTTTGATCCAGCAGGGGGAGGAGACCCGATTCTTTACCAACAC
>VERDE003-22|Anchovia clupeoides|CH829-A03|Adult|BOLD:ACV0719
CTATATCTTGTCTTCGGTGCCTGAGCAGGAATGGTGGGAACAGCACTCAGCCTCCTTATTCGAGCAGAATTAAGTCAACCAGGAGCACTTCTGGGGGACGACCAGATTTATAATGTAATCGTAACCGCCCACGCATTCGTAATAATCTTTTTTATGGTGATGCCTATTATAATTGGCGGCTTCGGGAATTGACTAGTCCCTCTTATACTAGGAGCCCCAGACATGGCATTCCCTCGAATGAACAACATGAGCTTTTGACTCCTTCCCCCCTCATTCCTGCTTCTCCTGGCATCATCTGGGGTTGAAGCCGGGGCTGGGACAGGGTGGACAGTTTACCCCCCTCTAGCAGGCAACCTTGCCCATGCCGGAGCATCGGTAGATTTGACAATCTTTTCTCTTCACTTAGCAGGAATCTCATCAATTTTAGGTGCCATTAATTTTATTACCACCATCATCAATATAAAACCACCTGCCATTTCACAATACCAGACACCTTTATTTGTCTGAGCTGTGCTTATTACAGCAGTACTTTTACTGCTTTCGCTCCCCGTTCTAGCTGCTGGGATTACTATGCTTCTTACAGACCGAAACCTTAACACCACTTTCTTTGATCCAGCAGGGGGAGGAGACCCGATTCTTTACCAACAC
>VERDE004-22|Anchovia clupeoides|CH829-A04|Adult|BOLD:ACV0719
CTATATCTTGTCTTCGGTGCCTGAGCAGGAATGGTGGGAACAGCACTCAGCCTCCTTATTCGAGCAGAATTAAGTCAACCAGGAGCACTTCTGGGGGACGACCAGATTTATAATGTAATCGTAACCGCCCACGCATTCGTAATAATCTTTTTTATGGTGATGCCTATTATAATTGGCGGCTTCGGGAATTGACTAGTCCCTCTTATACTAGGAGCCCCAGACATGGCATTCCCTCGAATGAACAACATGAGCTTTTGACTCCTTCCCCCCTCATTCCTGCTTCTCCTGGCATCATCTGGGGTTGAAGCCGGGGCTGGGACAGGGTGGACAGTTTACCCCCCTCTAGCAGGCAACCTTGCCCATGCCGGAGCATCGGTAGATTTGACAATCTTTTCTCTTCACTTAGCAGGAATCTCATCAATTTTAGGTGCCATTAATTTTATTACCACCATCATCAATATAAAACCACCTGCCATTTCACAATACCAGACACCTTTATTTGTCTGAGCTGTGCTTATTACAGCAGTACTTTTACTGCTTTCGCTCCCCGTTCTAGCTGCTGGGATTACTATGCTTCTTACAGACCGAAACCTTAACACCACTTTCTTTGATCCAGCAGGGGGAGGAGACCCGATTCTTTACCAACAC
>VERDE005-22|Strongylura notata|CH829-A05|Adult|BOLD:AAC4691
CTTTATCTAGTATTTGGTGCTTGAGCTGGAATAGTAGGCACTGCTTTAAGCCTTCTTATTCGAGCAGAACTAAGCCAACCCGGCTCCCTTTTAGGCGACGACCAAATTTACAATGTTATCGTTACGGCACATGCCTTTGTAATAATCTTTTTTATAGTAATACCTATTATAATTGGTGGTTTTGGAAACTGACTGATTCCTCTCATGATTGGGGCTCCAGATATAGCATTTCCTCGAATAAATAACATAAGCTTCTGATTATTGCCCCCATCCTTCCTTCTCCTTCTAGCTTCATCCGGAGTAGAAGCTGGTGCAGGAACTGGATGAACTGTCTACCCTCCTCTAGCTGGTAATTTAGCCCATGCAGGAGCCTCAGTAGATTTAACAATTTTTTCCCTTCACCTAGCAGGTGTTTCATCAATTCTTGGAGCTATTAACTTTATTACCACAATTATTAATATAAAACCACCAGCAATTTCGCAATACCAGACACCTCTCTTTGTATGAGCTGTTCTAATTACTGCAGTCCTACTCCTCCTTTCCCTTCCTGTTTTAGCTGCAGGCATTACAATACTTCTAACCGATCGAAACCTAAACACCACCTTCTTCGACCCTGCCGGGGGAGGAGACCCCATCCTTTACCAACAC
>VERDE006-22|Strongylura notata|CH829-A06|Adult|BOLD:AAC4691
CTTTATCTAGTATTTGGTGCTTGAGCTGGAATAGTAGGCACTGCTTTAAGCCTTCTTATTCGAGCAGAACTAAGCCAACCCGGCTCCCTTTTAGGCGACGACCAAATTTACAATGTTATCGTTACGGCACATGCCTTTGTAATAATCTTTTTTATAGTAATACCTATTATAATTGGTGGTTTTGGAAACTGACTGATTCCTCTCATGATTGGGGCTCCAGATATAGCATTTCCTCGAATAAATAACATAAGCTTCTGATTATTACCCCCATCCTTCCTTCTCCTTCTAGCTTCATCCGGAGTAGAAGCTGGTGCAGGAACTGGATGAACTGTCTACCCTCCTCTAGCTGGTAATTTAGCCCATGCAGGAGCCTCAGTAGATTTAACAATTTTTTCCCTTCACCTAGCAGGTGTTTCATCAATTCTTGGAGCTATTAACTTTATTACCACAATTATTAATATAAAACCACCAGCAATTTCGCAATACCAGACACCTCTCTTTGTATGAGCTGTTCTAATTACTGCAGTCCTACTCCTCCTTTCCCTTCCTGTTTTAGCTGCAGGCATTACAATACTTCTAACCGATCGAAACCTAAACACCACCTTCTTCGACCCTGCCGGGGGAGGAGACCCCATCCTTTACCAACAC
>VERDE007-22|Astyanax bacalarensis|CH829-A07|Adult|BOLD:AAA6360
CTCTATTTAGTATTTGGTGCCTGAGCTGGGATGGTTGGGACTGCTTTAAGCCTGTTAATTCGGGCAGAGCTCGGCCAACCGGGATCCCTTCTAGGTGATGACCAGGTATATAATGTTCTGGTAACTGCACATGCTTTCGTTATAATTTTCTTTATAGTCATACCCGTTATAATCGGAGGCTTTGGAAATTGGCTAATCCCACTTATAATTGGCGCCCCAGACATAGCCTTCCCTCGAATAAATAACATAAGTTTTTGACTTCTTCCACCATCTTTTCTTCTTCTTCTAGCATCCTCTGGGGTCGAGGCCGGAGCAGGAACAGGATGAACTGTGTACCCCCCTCTTGCTGGCAACCTTGCACATGCAGGAGCTTCCGTTGACCTGACCATTTTCTCACTACACTTAGCTGGTGTCTCCTCAATCTTAGGAGCAATCAATTTTATTACAACTATTATTAATATAAAACCCCCAGCTATTTCACAATACCAGACACCCTTATTTGTCTGAGCTGTCTTAGTGACAGCTGTCCTCCTTCTTCTTTCACTCCCCGTCTTAGCAGCTGGAATCACAATACTTCTTACAGATCGTAACCTTAATACTTCATTTTTTGACCCAGCGGGAGGTGGAGATCCTATCCTTTATCAACAC
>VERDE008-22|Astyanax bacalarensis|CH829-A08|Adult|BOLD:AAA6360
CTCTATTTAGTATTTGGTGCCTGAGCTGGGATGGTTGGGACTGCTTTAAGCCTGTTAATTCGGGCAGAGCTCGGCCAACCGGGATCCCTTCTAGGTGATGACCAGGTATATAATGTTCTGGTAACTGCACATGCTTTCGTTATAATTTTCTTTATAGTCATACCCGTTATAATCGGAGGCTTTGGAAATTGGCTAATCCCACTTATAATTGGCGCCCCAGACATAGCCTTCCCTCGAATAAATAACATAAGTTTTTGACTTCTTCCACCATCTTTTCTTCTCCTTCTAGCATCCTCTGGGGTCGAGGCCGGAGCAGGAACAGGATGAACTGTATACCCCCCTCTTGCTGGCAACCTTGCACATGCAGGAGCTTCCGTTGACCTGACCATTTTCTCACTACACTTAGCTGGTGTCTCCTCAATCTTAGGAGCAATCAATTTTATTACAACTATTATTAATATAAAACCCCCAGCTATTTCACAATACCAGACACCCTTATTTGTCTGAGCTGTCTTAGTGACAGCTGTCCTCCTTCTTCTTTCACTCCCCGTCTTAGCAGCTGGAATCACAATACTTCTTACAGATCGTAACCTTAATACTTCATTTTTTGACCCAGCGGGAGGTGGAGATCCTATCCTTTATCAACAC
>VERDE009-22|Floridichthys polyommus|CH829-A09|Adult|BOLD:AAA6554
CTTTATTTAGTATTTGGTGCTTGAGCCGGTATGGTTGGAACTGCCCTGAGCCTGCTAATTCGTGCTGAACTAAGTCAGCCAGGCTCGCTCCTCGGCGACGATCAAATTTACAATGTAATCGTCACAGCCCATGCCTTTGTAATAATCTTTTTTATGGTTATGCCCATCATGATCGGCGGCTTCGGCAACTGACTAATCCCCCTAATGATCGGCGCCCCCGACATGGCCTTCCCTCGAATAAATAACATGAGCTTCTGACTTCTTCCGCCCTCCTTCCTCCTCCTTCTCGCCTCTTCTGGCGTAGAAGCCGGAGCCGGGACTGGTTGGACAGTCTATCCTCCTCTAGCGGGCAATCTCGCTCATGCAGGGGCCTCCGTAGACCTGACCATTTTCTCCCTCCACCTGGCTGGGGTATCATCTATTCTTGGGGCAATTAACTTTATTACAACCATCATTAATATGAAGCCTCCTGCAATTTCACAGTACCAAACACCTCTCTTTGTGTGAGCTGTTCTAATTACTGCAGTTCTTCTACTACTGTCCCTCCCAGTCCTTGCCGCCGGCATCACCATACTCCTAACCGATCGAAACTTAAACACAACTTTCTTCGACCCCGCGGGAGGAGGAGACCCTATTCTTTACCAACAC
>VERDE010-22|Floridichthys polyommus|CH829-A10|Adult|BOLD:AAA6554
CTTTATTTAGTATTTGGTGCTTGAGCCGGTATGGTTGGAACTGCCCTGAGCCTGCTAATTCGTGCTGAACTAAGTCAGCCAGGCTCGCTCCTCGGCGACGATCAAATTTACAATGTAATCGTCACAGCCCATGCCTTTGTAATAATCTTTTTTATGGTTATGCCCATCATGATCGGCGGCTTCGGCAACTGACTAATCCCCCTAATGATCGGCGCCCCCGACATGGCCTTCCCTCGAATAAATAACATGAGCTTCTGACTTCTTCCGCCCTCCTTCCTCCTCCTTCTCGCCTCTTCTGGCGTAGAAGCCGGAGCCGGGACTGGTTGGACAGTCTATCCTCCTCTAGCGGGCAATCTCGCTCATGCAGGGGCCTCCGTAGACCTGACCATTTTCTCCCTCCACCTGGCTGGGGTATCATCTATTCTTGGGGCAATTAACTTTATTACAACCATCATTAATATGAAGCCTCCTGCAATTTCACAGTACCAAACACCTCTCTTTGTGTGAGCTGTTCTAATTACTGCAGTTCTTCTACTACTGTCCCTCCCAGTCCTTGCCGCCGGCATCACCATACTCCTAACCGATCGAAACTTAAACACAACTTTCTTCGACCCCGCGGGAGGAGGAGACCCTATTCTTTACCAACAC
>VERDE011-22|Cyprinodon artifrons|CH829-A11|Adult|BOLD:AAA8182
CTTTATTTAGTATTTGGTGCCTGAGCCGGTATAGTCGGAACAGCCCTCAGCTTACTTATTCGTGCTGAACTAAGCCAGCCAGGCTCTCTCCTGGGCGACGACCAAATTTATAACGTAATCGTTACCGCTCATGCATTTGTAATAATCTTTTTTATAGTAATGCCAATTATGATTGGGGGCTTTGGCAACTGACTAATCCCCCTTATGATTGGAGCCCCTGATATGGCCTTCCCTCGAATAAACAACATAAGCTTCTGACTTCTTCCCCCCTCTTTCCTCCTTCTATTGGCCTCCTCAGGCGTAGAGGCAGGAGCCGGAACAGGCTGAACAGTCTACCCCCCTCTTGCAGGTAATCTGGCCCATGCAGGGGCTTCCGTAGACTTGACAATCTTCTCCCTACACCTAGCAGGAATTTCATCAATTCTTGGGGCTATTAATTTCATTACAACAATTATTAATATGAAACCCCCTGCTATTTCACAGTACCAAACACCCCTATTCGTCTGAGCCGTTCTTATTACTGCCGTTCTTCTCCTTCTCTCTCTTCCTGTTCTTGCTGCCGGCATCACCATGCTACTCACAGATCGTAATTTAAACACAACATTCTTCGACCCTGCAGGAGGAGGAGACCCCATCCTCTACCAACAC
>VERDE012-22|Cyprinodon artifrons|CH829-A12|Adult|BOLD:AAA8182
CTTTATTTAGTATTTGGTGCCTGAGCCGGTATAGTCGGAACAGCCCTCAGCTTACTTATTCGTGCTGAACTAAGCCAGCCAGGCTCTCTCCTGGGCGACGACCAAATTTATAACGTAATCGTCACCGCTCATGCATTTGTAATAATCTTTTTTATAGTAATGCCAATTATGATTGGGGGCTTTGGCAACTGACTAATCCCCCTTATGATTGGAGCCCCTGATATGGCCTTCCCTCGAATAAACAACATAAGCTTCTGACTTCTTCCCCCCTCTTTCCTCCTTCTATTGGCCTCCTCAGGCGTAGAGGCAGGGGCCGGAACAGGCTGAACAGTCTACCCCCCTCTTGCAGGTAATCTGGCCCATGCAGGGGCTTCCGTAGACTTGACAATCTTCTCCCTACACCTAGCAGGAATTTCATCAATTCTTGGGGCTATTAATTTCATTACAACAATTATTAATATGAAACCCCCTGCTATTTCACAGTACCAAACACCCCTATTCGTCTGAGCCGTTCTTATTACTGCCGTTCTTCTCCTTCTCTCTCTTCCTGTTCTTGCTGCCGGCATCACCATGCTACTCACAGATCGTAATTTAAACACAACATTCTTCGACCCTGCAGGAGGAGGAGACCCCATCCTCTACCAACAC
>VERDE013-22|Gambusia yucatana|CH829-B01|Adult|BOLD:AAA4520
CTCTACCTACTATTTGGTGCCTGAGCTGGCATAGTTGGGACAGCTCTAAGCCTACTGATCCGGGCCGAACTCAGTCAGCCGGGCACACTTCTGGGAGACGATCAAATCTACAATGTAATCGTCACAGCTCATGCCTTTGTAATAATCTTTTTCATAGTTATACCAATTATGATTGGAGGGTTCGGCAACTGACTGGTACCCCTAATAATTGGCGCCCCAGACATAGCCTTTCCACGAATAAATAATATAAGCTTTTGGTTACTTCCTCCCTCATTTCTCCTTCTTCTTGCATCTTCTGGTGTTGAGGCGGGAGCGGGGACAGGTTGAACTGTTTATCCCCCTCTTGCAGGAAACTTGGCACACGCCGGACCTTCTGTAGACTTAACCATCTTTTCCCTCCACCTAGCAGGTATTTCCTCCATTCTTGGAGCTATTAATTTTATCACCACCATTATTAATATAAAACCCCCCGCAGCTTCCCAGTACCAAACACCCTTATTTGTATGAGCAGTTCTAATCACAGCCGTACTTCTTCTTCTCTCTCTCCCAGTTCTAGCCGCAGGCATCACCATACTTCTTACAGACCGAAACCTAAACACCACCTTCTTTGACCCGGCAGGGGGTGGAGACCCAATCCTCTATCAACAC
>VERDE014-22|Gambusia yucatana|CH829-B02|Adult|BOLD:AAA4520
CTCTACCTACTATTTGGTGCCTGAGCTGGCATAGTTGGGACAGCTCTAAGCCTACTGATCCGGGCCGAACTCAGTCAGCCGGGCACACTTCTGGGAGACGATCAAATCTACAATGTAATCGTCACAGCTCATGCCTTTGTAATAATCTTTTTCATAGTTATACCAATTATGATTGGAGGGTTCGGCAACTGACTGGTACCCCTAATAATTGGCGCCCCAGACATAGCCTTTCCACGAATAAATAATATAAGCTTTTGGTTACTTCCTCCCTCATTTCTCCTTCTTCTTGCATCTTCTGGTGTTGAGGCGGGGGCGGGGACAGGTTGAACTGTTTATCCCCCTCTTGCAGGAAACTTGGCACACGCCGGACCTTCTGTAGACTTAACCATCTTTTCCCTCCACCTAGCAGGTATTTCCTCCATTCTTGGAGCTATTAATTTTATCACCACCATTATTAATATAAAACCCCCCGCAGCTTCCCAGTACCAAACACCCTTATTTGTATGAGCAGTTCTAATCACAGCCGTACTTCTTCTTCTCTCTCTCCCAGTTCTAGCCGCAGGCATCACCATACTTCTTACAGACCGAAACCTAAACACCACCTTCTTTGACCCGGCAGGGGGTGGAGACCCAATCCTCTATCAACAC
>VERDE015-22|Gambusia yucatana|CH829-B03|Adult|BOLD:AAA4520
CTCTACCTACTATTTGGTGCCTGAGCTGGCATAGTTGGGACAGCTCTAAGCCTACTGATCCGGGCCGAACTCAGTCAGCCGGGCACACTTCTGGGAGACGATCAAATCTACAATGTAATCGTCACAGCTCATGCCTTTGTAATAATCTTTTTCATAGTTATACCAATTATGATTGGAGGGTTCGGCAACTGACTGGTACCCCTAATAATTGGCGCCCCAGACATAGCCTTTCCACGAATAAATAATATAAGCTTTTGGTTACTTCCTCCCTCATTTCTCCTTCTTCTTGCATCTTCTGGTGTTGAGGCGGGGGCGGGGACAGGTTGAACTGTTTATCCCCCTCTTGCAGGAAACTTGGCACACGCCGGACCTTCTGTAGACTTAACCATCTTTTCCCTCCACCTAGCAGGTATTTCCTCCATTCTTGGAGCTATTAATTTTATCACCACCATTATTAATATAAAACCCCCCGCAGCTTCCCAGTACCAAACACCCTTATTTGTATGAGCAGTTCTAATCACAGCCGTACTTCTTCTTCTCTCTCTCCCAGTTCTAGCCGCAGGCATCACCATACTTCTTACAGACCGAAACCTAAACACCACCTTCTTTGACCCGGCAGGGGGTGGAGACCCAATCCTCTATCAACAC
>VERDE016-22|Lophogobius cyprinoides|CH829-B04|Adult|BOLD:AAB6671
CTTTATCTCGTATTTGGTGCTTGGGCCGGAATAGTGGGGACCGCACTAAGCCTGTTAATCCGGGCTGAGCTAAGTCAACCTGGAGCCCTCCTAGGAGACGACCAGATTTACAACGTAATCGTAACCGCTCACGCATTCGTTATAATTTTCTTTATAGTAATACCAATCATGATTGGCGGATTTGGAAATTGACTCATTCCGCTAATAGTTGGGGCCCCAGACATGGCCTTCCCTCGTATAAATAACATAAGCTTTTGACTTTTACCCCCCTCCTTCCTACTTCTCCTGGCATCCTCCGGGGTTGAGGCGGGGGCTGGAACCGGATGAACCGTTTACCCCCCTCTAGCAGGCAACCTAGCCCACGCAGGAGCGTCAGTAGACTTAACTATTTTTTCACTTCACCTGGCCGGTATCTCCTCAATCCTAGGCGCAATTAACTTCATTACTACTATCTTGAACATAAAACCCCCCGCTATTTCACAGTACCAAACACCTTTATTCGTCTGAGCTGTCCTAATTACAGCGGTTCTCCTTCTTTTGTCCCTGCCAGTTCTAGCCGCGGGAATCACTATACTCCTCACTGACCGCAACCTCAACACAACCTTCTTTGACCCCGCAGGAGGGGGAGACCCCATCTTGTACCAACAC
>VERDE017-22|Lophogobius cyprinoides|CH829-B05|Adult|BOLD:AAB6671
CTTTATCTCGTATTTGGTGCTTGGGCCGGAATAGTAGGGACCGCACTAAGCCTGTTAATCCGGGCTGAGCTAAGTCAACCTGGAGCCCTCCTAGGAGACGACCAGATTTACAACGTAATCGTAACCGCTCACGCATTCGTTATAATTTTCTTTATAGTAATACCAATCATGATTGGCGGATTTGGAAATTGACTCATTCCGCTAATAGTTGGGGCCCCAGACATGGCCTTCCCTCGTATAAATAACATAAGCTTTTGACTTTTACCCCCCTCCTTCCTACTTCTCCTGGCATCCTCCGGGGTTGAGGCGGGGGCTGGAACCGGATGAACCGTTTACCCCCCTCTAGCAGGCAACCTAGCCCACGCAGGAGCGTCAGTAGACTTAACTATTTTTTCACTTCACCTGGCCGGTATCTCCTCAATCCTAGGCGCAATTAACTTCATTACTACTATCTTGAACATAAAACCCCCCGCTATTTCACAGTACCAAACACCTTTATTCGTCTGAGCTGTCCTAATTACAGCGGTTCTCCTTCTTTTGTCCCTGCCAGTTCTAGCCGCGGGAATCACTATACTCCTCACTGACCGCAACCTCAACACAACCTTCTTTGACCCCGCAGGAGGGGGAGACCCCATCTTGTACCAACAC
>VERDE018-22|Rhamdia guatemalensis|CH829-B06|Adult|BOLD:ACF4952
CTTTATTTAGTATTTGGTGCTTGAGCCGGAATGGTCGGGACCGCTCTAAGCCTATTAATTCGGGCAGAGCTAGCCCAACCTGGAGCTCTCCTGGGCGACGACCAGATTTACAATGTTATTGTTACTGCTCATGCCTTCGTAATAATTTTCTTTATAGTAATACCCATTATGATTGGAGGGTTTGGAAACTGACTTGTACCATTAATGATTGGTGCCCCAGACATGGCCTTCCCCCGAATGAACAACATAAGCTTTTGACTCCTTCCCCCCTCATTTCTTCTCCTGCTTGCCTCATCTGGCGTAGAAGCAGGGGTTGGAACAGGCTGAACTGTCTATCCACCCCTTGCCGGAAACCTAGCACACGCCGGAGCCTCCGTTGACCTTGCTATCTTCTCCCTCCACCTTGCAGGTGTGTCCTCCATTCTAGGGGCAATTAATTTTATTACAACCATTATTAACATGAAACCGCCAGCTATTTCACAATACCAAACACCGCTGTTTGTATGAGCTATTTTAATTACCGCAGTACTTCTTCTACTCTCCCTCCCAGTTCTAGCTGCTGGCATTACAATACTTCTGACGGACCGAAACCTAAACACCACCTTCTTTGACCCAGCAGGCGGAGGTGATCCTATTCTCTATCAACAT
>VERDE019-22|Thorichthys meeki|CH829-B07|Adult|BOLD:AAA4760
CTTTACCTAGTTTTTGGTGCCTGGGCCGGAATAGTAGGAACCGCCTTAAGCCTGCTGATCCGAGCAGAACTCAGCCAACCGGGCTCTCTCCTTGGAGATGACCAAATTTATAATGTAATCGTAACTGCACACGCCTTTGTAATAATTTTCTTTATAGTCATACCTATCATAATTGGAGGCTTCGGAAACTGACTAGTTCCACTCATGATTGGCGCCCCAGACATGGCCTTCCCACGGATGAATAACATGAGTTTTTGACTTCTCCCCCCTTCATTTCTCCTCCTCCTCGCTTCATCGGGAGTCGAAGCTGGCGCTGGGACAGGATGAACCGTCTACCCCCCACTAGCAGGCAATCTGGCACACGCTGGCCCCTCAGTCGACCTGACCATCTTCTCCCTTCATTTGGCGGGAGTCTCATCTATTCTTGGAGCAATCAACTTTATTACCACAATTATTAACATAAAACCCCCAGCAATTTCCCAATATCAAACCCCCCTATTTGTCTGGGCAGTTTTAATTACCGCCGTCCTACTCCTGCTATCCCTACCAGTCCTTGCTGCAGGCATCACAATACTTCTAACAGATCGAAACCTAAACACAACCTTCTTTGACCCGGCCGGAGGAGGAGACCCCATTCTTTACCAACAC
>VERDE020-22|Mayaheros urophthalmus|CH829-B08|Adult|BOLD:AAB5118
CTTTACCTAATTTTTGGTGCTTGAGCCGGAATAGTAGGCACCGCATTAAGCCTCCTGATCCGAGCAGAACTTAGCCAACCAGGCTCTCTCCTTGGAGACGACCAAATTTATAACGTAATCGTAACTGCACACGCCTTTGTAATAATTTTCTTTATAGTTATACCCATTATGATTGGGGGCTTCGGCAACTGACTGATCCCACTCATGATTGGCGCTCCCGACATAGCCTTTCCACGAATAAACAACATGAGTTTTTGACTGCTCCCCCCCTCATTCCTGCTCCTCCTCGCTTCCTCAGGTGTTGAAGCCGGTGCTGGAACAGGGTGAACCGTCTACCCCCCGCTAGCAGGTAACCTGGCACATGCTGGCCCTTCAGTTGATCTAACCATTTTTTCCCTCCACTTAGCGGGAGTCTCATCCATCCTTGGGGCAATTAACTTTATCACTACGATTATTAACATAAAACCCCCAGCTATTTCCCAGTACCAAACACCCTTATTTATTTGATCAGTCTTAATTACCGCTGTCCTACTCCTGCTGTCCCTCCCGGTTCTTGCCGCCGGCATTACTATGCTTTTAACAGACCGAAATCTAAACACAACCTTTTTTGACCCGGCAGGAGGCGGAGACCCCATTCTTTACCAGCAC
>VERDE021-22|Vieja melanurus|CH829-B09|Adult|BOLD:AAB9907
CTCTACCTAGTTTTTGGTGCCTGAGCCGGAATAGTAGGAACCGCATTAAGCCTATTGATCCGAGCAGAACTCAGCCAGCCAGGCTCACTCCTTGGAGACGACCAAATCTACAATGTAATCGTAACTGCGCACGCCTTTGTAATAATTTTCTTTATAGTCATGCCTATCATAATTGGAGGTTTCGGTAACTGACTAATCCCACTCATAATTGGTGCCCCAGACATGGCCTTCCCTCGAATAAACAACATGAGCTTCTGACTTCTGCCCCCTTCGTTCCTCCTCCTACTTGCCTCATCAGGAGTTGAGGCTGGTGCTGGGACAGGCTGAACCGTCTACCCCCCACTAGCAGGCAATCTGGCGCACGCGGGCCCCTCAGTTGACCTAACCATTTTTTCCCTCCACTTAGCAGGAGTCTCGTCTATCCTTGGGGCAATTAATTTTATTACCACAATTGTTAACATGAAACCCCCCGCAATCTCCCAATATCAAACCCCCCTATTTGTTTGAGCGCTTCTAATCACCGCTGTCCTACTCCTACTATCCCTGCCAGTCCTTGCCGCCGGCATTACTATACTTTTAACCGATCGAAACCTAAACACAACCTTTTTTGACCCTGCAGGGGGAGGAGACCCCATTCTCTACCAACAC
>VERDE022-22|Vieja melanurus|CH829-B10|Adult|BOLD:AAB9907
CTCTACCTAGTTTTTGGTGCCTGAGCCGGAATAGTAGGAACCGCATTAAGCCTATTGATCCGAGCAGAACTCAGCCAGCCAGGCTCACTCCTTGGAGACGACCAAATCTACAATGTAATCGTAACTGCGCACGCCTTTGTAATAATTTTCTTTATAGTCATGCCTATCATAATTGGAGGTTTCGGTAACTGACTAATCCCACTCATAATTGGTGCCCCAGACATGGCCTTCCCTCGAATAAACAACATGAGCTTCTGACTTCTGCCCCCTTCGTTCCTCCTCCTACTTGCCTCATCAGGAGTTGAGGCTGGTGCTGGGACAGGCTGAACCGTCTACCCCCCACTAGCAGGCAATCTGGCGCACGCGGGCCCCTCAGTTGACCTAACCATTTTTTCCCTCCACTTAGCAGGAGTCTCGTCTATCCTTGGGGCAATTAATTTTATTACCACAATTGTTAACATGAAACCCCCCGCAATCTCCCAATATCAAACCCCCCTATTTGTTTGAGCGCTTCTAATCACCGCTGTCCTACTCCTACTATCCCTGCCAGTCCTTGCCGCCGGCATTACTATACTTTTAACCGATCGAAACCTAAACACAACCTTTTTTGACCCTGCAGGGGGAGGAGACCCCATTCTCTACCAACAC
>VERDE023-22|Vieja melanurus|CH829-B11|Adult|BOLD:AAB9907
CTCTACCTAGTTTTTGGTGCCTGAGCCGGAATAGTAGGAACCGCATTAAGCCTATTGATCCGAGCAGAACTCAGCCAGCCAGGCTCACTCCTTGGAGACGACCAAATCTACAATGTAATCGTAACTGCGCACGCCTTTGTAATAATTTTCTTTATAGTCATGCCTATCATAATTGGAGGTTTCGGTAACTGACTAATCCCACTCATAATTGGTGCCCCAGACATGGCCTTCCCTCGAATAAACAACATGAGCTTCTGACTTCTGCCCCCTTCGTTCCTCCTCCTACTTGCCTCATCAGGAGTTGAGGCTGGTGCTGGGACAGGCTGAACCGTCTACCCCCCACTAGCAGGCAATCTGGCGCACGCGGGCCCCTCAGTTGACCTAACCATTTTTTCCCTCCACTTAGCAGGAGTCTCGTCTATCCTTGGGGCAATTAATTTTATTACCACAATTGTTAACATGAAACCCCCCGCAATCTCCCAATATCAAACCCCCCTATTTGTTTGAGCGCTTCTAATCACCGCTGTCCTACTCCTCCTATCCCTGCCAGTCCTTGCCGCCGGCATTACTATACTTTTAACCGATCGAAACCTAAACACAACCTTTTTTGACCCTGCAGGGGGAGGAGACCCCATTCTCTACCAACAC
>VERDE024-22|Vieja melanurus|CH829-B12|Adult|BOLD:AAB9907
CTCTACCTAGTTTTTGGTGCCTGAGCCGGAATAGTAGGAACCGCATTAAGCCTATTGATCCGAGCAGAACTCAGCCAGCCAGGCTCACTCCTTGGAGACGACCAAATCTACAATGTAATCGTAACTGCGCACGCCTTTGTAATAATTTTCTTTATAGTCATGCCTATCATAATTGGAGGTTTCGGTAACTGACTAATCCCACTCATAATTGGTGCCCCAGACATGGCCTTCCCTCGAATAAACAACATGAGCTTCTGACTTCTGCCCCCTTCGTTCCTCCTCCTACTTGCCTCATCAGGAGTTGAGGCTGGTGCTGGGACAGGCTGAACCGTCTACCCCCCACTAGCAGGCAATCTGGCGCACGCGGGCCCCTCAGTTGACCTAACCATTTTTTCCCTCCACTTAGCAGGAGTCTCGTCTATCCTTGGGGCAATTAATTTTATTACCACAATTGTTAACATGAAACCCCCCGCAATCTCCCAATATCAAACCCCCCTATTTGTTTGAGCGCTTCTAATCACCGCTGTCCTACTCCTACTATCCCTGCCAGTCCTTGCCGCCGGCATTACTATACTTTTAACCGATCGAAACCTAAACACAACCTTTTTTGACCCTGCAGGGGGAGGAGACCCCATTCTCTACCAACAC
>VERDE025-22|Thorichthys meeki|CH829-C01|Adult|BOLD:AAA4760
CTTTACCTAGTTTTTGGTGCCTGGGCCGGAATAGTAGGAACCGCCTTAAGCCTGCTGATCCGAGCAGAACTCAGCCAACCGGGCTCTCTCCTTGGAGATGACCAAATTTATAATGTAATCGTAACTGCACACGCCTTTGTAATAATTTTCTTTATAGTCATACCTATCATAATTGGAGGCTTCGGAAACTGACTAGTTCCACTCATGATTGGCGCCCCAGACATGGCCTTCCCACGGATGAATAACATGAGTTTTTGACTTCTCCCCCCTTCATTTCTCCTCCTCCTCGCTTCATCGGGAGTCGAAGCTGGCGCTGGGACAGGATGAACCGTCTACCCCCCACTAGCAGGCAATCTGGCACACGCTGGCCCCTCAGTCGACCTGACCATCTTCTCCCTTCATTTGGCGGGGGTCTCATCTATTCTTGGAGCAATCAACTTTATTACCACAATTATTAACATAAAACCCCCAGCAATTTCCCAATATCAAACCCCCCTATTTGTCTGGGCAGTTTTAATTACCGCCGTCCTACTCCTGCTATCCCTACCAGTCCTTGCTGCAGGCATCACAATACTTCTAACAGATCGAAACCTAAACACAACCTTCTTTGACCCAGCCGGAGGAGGAGACCCCATTCTTTACCAACAC
>VERDE026-22|Thorichthys meeki|CH829-C02|Adult|BOLD:AAA4760
CTTTACCTAGTTTTTGGTGCCTGGGCCGGAATAGTAGGAACCGCCTTAAGCCTGCTGATCCGAGCAGAACTCAGCCAACCGGGCTCTCTCCTTGGAGATGACCAAATTTATAATGTAATCGTAACTGCACACGCCTTTGTAATAATTTTCTTTATAGTCATACCTATCATAATTGGAGGCTTCGGAAACTGACTAGTTCCACTCATGATTGGCGCCCCAGACATGGCCTTCCCACGGATGAATAACATGAGTTTTTGACTTCTCCCCCCTTCATTTCTCCTCCTCCTCGCTTCATCGGGAGTCGAAGCTGGCGCTGGGACAGGATGAACCGTCTACCCCCCACTAGCAGGCAATCTGGCACACGCTGGCCCCTCAGTCGACCTGACCATCTTCTCCCTTCATTTGGCGGGAGTCTCATCTATTCTTGGAGCAATCAACTTTATTACCACAATTATTAATATAAAACCCCCAGCAATTTCCCAATATCAAACCCCCCTATTTGTCTGGGCAGTTTTAATTACCGCCGTCCTACTCCTGCTATCCCTACCAGTCCTTGCTGCAGGCATCACAATACTTCTAACAGATCGAAACCTAAACACAACCTTCTTTGACCCGGCCGGAGGAGGAGACCCCATTCTTTACCAACAC
>VERDE027-22|Thorichthys meeki|CH829-C03|Adult|BOLD:AAA4760
CTTTACCTAGTTTTTGGTGCCTGGGCCGGAATAGTAGGAACCGCCTTAAGCCTGCTGATCCGAGCAGAACTCAGCCAACCGGGCTCTCTCCTTGGAGATGACCAAATTTATAATGTAATCGTAACTGCACACGCCTTTGTAATAATTTTCTTTATAGTCATACCTATCATAATTGGAGGCTTCGGAAACTGACTAGTTCCACTCATGATTGGCGCCCCAGACATGGCCTTCCCACGGATGAATAACATGAGTTTTTGACTTCTCCCCCCTTCATTTCTCCTCCTCCTCGCTTCATCGGGAGTCGAAGCTGGCGCTGGGACAGGATGAACCGTCTACCCCCCACTAGCAGGCAATCTGGCACACGCTGGCCCCTCAGTCGACCTGACCATCTTCTCCCTTCATTTGGCGGGGGTCTCATCTATTCTTGGAGCAATCAACTTTATTACCACAATTATTAACATAAAACCCCCAGCAATTTCCCAATATCAAACCCCCCTATTTGTCTGGGCAGTTTTAATTACCGCCGTCCTACTCCTGCTATCCCTACCAGTCCTTGCTGCAGGCATCACAATACTTCTAACAGATCGAAACCTAAACACAACCTTCTTTGACCCAGCCGGAGGAGGAGACCCCATTCTTTACCAACAC
>VERDE028-22|Thorichthys meeki|CH829-C04|Adult|BOLD:AAA4760
CTTTACCTAGTTTTTGGTGCCTGGGCCGGAATAGTAGGAACCGCCTTAAGCCTGCTGATCCGAGCAGAACTCAGCCAACCGGGCTCTCTCCTTGGAGATGACCAAATTTATAATGTAATCGTAACTGCACACGCCTTTGTAATAATTTTCTTTATAGTCATACCTATCATAATTGGAGGCTTCGGAAACTGACTAGTTCCACTCATGATTGGCGCCCCAGACATGGCCTTCCCACGGATGAATAACATGAGTTTTTGACTTCTCCCCCCTTCATTTCTCCTCCTCCTCGCTTCATCGGGAGTCGAAGCTGGCGCTGGGACAGGATGAACCGTCTACCCCCCACTAGCAGGCAATCTGGCACACGCTGGCCCCTCAGTCGACCTGACCATCTTCTCCCTTCATTTGGCGGGGGTCTCATCTATTCTTGGAGCAATCAACTTTATTACCACAATTATTAACATAAAACCCCCAGCAATTTCCCAATATCAAACCCCCCTATTTGTCTGGGCAGTTTTAATTACCGCCGTCCTACTCCTGCTATCCCTACCAGTCCTTGCTGCAGGCATCACAATACTTCTAACAGATCGAAACCTAAACACAACCTTCTTTGACCCAGCCGGAGGAGGAGACCCCATTCTTTACCAACAC
>VERDE029-22|Thorichthys meeki|CH829-C05|Adult|BOLD:AAA4760
CTTTACCTAGTTTTTGGTGCCTGGGCCGGAATAGTAGGAACCGCCTTAAGCCTGCTGATCCGAGCAGAACTCAGCCAACCGGGCTCTCTCCTTGGAGATGACCAAATTTATAATGTAATCGTAACTGCACACGCCTTTGTAATAATTTTCTTTATAGTCATACCTATCATAATTGGAGGCTTCGGAAACTGACTAGTTCCACTCATGATTGGCGCCCCAGACATGGCCTTCCCACGGATGAATAACATGAGTTTTTGACTTCTCCCCCCTTCATTTCTCCTCCTCCTCGCTTCATCGGGAGTCGAAGCTGGCGCTGGGACAGGATGAACCGTCTACCCCCCACTAGCAGGCAATCTGGCACACGCTGGCCCCTCAGTCGACCTGACCATCTTCTCCCTTCATTTGGCGGGGGTCTCATCTATTCTTGGAGCAATCAACTTTATTACCACAATTATTAACATAAAACCCCCAGCAATTTCCCAATATCAAACCCCCCTATTTGTCTGGGCAGTTTTAATTACCGCCGTCCTACTCCTGCTATCCCTACCAGTCCTTGCTGCAGGCATCACAATACTTCTAACAGATCGAAACCTAAACACAACCTTCTTTGACCCAGCCGGAGGAGGAGACCCCATTCTTTACCAACAC
>VERDE030-22|Mayaheros urophthalmus|CH829-C06|Adult|BOLD:AAB5118
CTTTACCTAATTTTTGGTGCTTGAGCCGGAATAGTAGGCACCGCATTAAGCCTCCTGATCCGAGCAGAACTTAGCCAACCAGGCTCTCTCCTTGGAGACGACCAAATTTATAACGTAATCGTAACTGCACACGCCTTTGTAATAATTTTCTTTATAGTTATACCCATTATGATTGGGGGCTTCGGCAACTGACTGATCCCACTCATGATTGGCGCTCCCGACATAGCCTTTCCACGAATAAACAACATGAGTTTTTGACTGCTCCCCCCCTCATTCCTGCTCCTCCTCGCTTCCTCAGGTGTTGAAGCCGGTGCTGGAACAGGGTGAACCGTCTACCCCCCGCTAGCAGGTAACCTGGCACATGCTGGCCCTTCAGTTGATCTAACCATTTTTTCCCTCCACTTAGCGGGAGTCTCATCCATCCTTGGGGCAATTAACTTTATCACTACGATTATTAACATAAAACCCCCAGCTATTTCCCAGTACCAAACACCCTTATTTATTTGATCAGTCTTAATTACCGCTGTCCTACTCCTGCTGTCCCTCCCGGTTCTTGCCGCCGGCATTACTATGCTTTTAACAGACCGAAATCTAAACACAACCTTTTTTGACCCGGCAGGAGGCGGAGACCCCATTCTTTACCAGCAC
>VERDE031-22|Cyprinodon artifrons|CH829-C07|Adult|BOLD:AAA8182
CTTTATTTAGTATTTGGTGCCTGAGCCGGTATAGTCGGAACAGCCCTCAGCTTACTTATTCGTGCTGAACTAAGCCAGCCAGGCTCTCTCCTGGGCGACGACCAAATTTATAACGTAATCGTCACCGCTCATGCATTTGTAATAATCTTTTTTATAGTAATGCCAATTATGATTGGGGGCTTTGGCAACTGACTAATCCCCCTTATGATTGGAGCCCCTGATATGGCCTTCCCTCGAATAAACAACATAAGCTTCTGACTTCTTCCCCCCTCTTTCCTCCTTCTATTGGCCTCCTCAGGCGTAGAGGCAGGAGCCGGAACAGGCTGAACAGTCTACCCCCCTCTTGCAGGTAATCTGGCCCATGCAGGGGCTTCCGTAGACTTGACAATCTTCTCCCTACACCTAGCAGGAATTTCATCAATTCTTGGGGCTATTAATTTCATTACAACAATTATTAATATGAAACCCCCTGCTATTTCACAGTACCAAACACCCCTATTCGTCTGAGCCGTTCTTATTACTGCCGTTCTTCTCCTTCTCTCTCTTCCTGTTCTTGCTGCCGGCATCACCATGCTACTCACAGATCGTAATTTAAACACAACATTCTTCGACCCTGCAGGAGGAGGAGACCCCATCCTCTACCAACAC
>VERDE032-22|Cyprinodon artifrons|CH829-C08|Adult|BOLD:AAA8182
CTTTATTTAGTATTTGGTGCCTGAGCCGGTATAGTCGGAACAGCCCTCAGCTTACTTATTCGTGCTGAACTAAGCCAGCCAGGCTCTCTCCTGGGCGACGACCAAATTTATAACGTAATCGTCACCGCTCATGCATTTGTAATAATCTTTTTTATAGTAATGCCAATTATGATTGGGGGCTTTGGCAACTGACTAATCCCCCTTATGATTGGAGCCCCTGATATGGCCTTCCCTCGAATAAACAACATAAGCTTCTGACTTCTTCCCCCCTCTTTCCTCCTTCTATTGGCCTCCTCAGGCGTAGAGGCAGGAGCCGGAACAGGCTGAACAGTCTACCCCCCTCTTGCAGGTAATCTGGCCCATGCAGGGGCTTCCGTAGACTTGACAATCTTCTCCCTACACCTAGCAGGAATTTCATCAATTCTTGGGGCTATTAATTTCATTACAACAATTATTAATATGAAACCCCCTGCTATTTCACAGTACCAAACACCCCTATTCGTCTGAGCCGTTCTTATTACTGCCGTTCTTCTCCTTCTCTCTCTTCCTGTTCTTGCTGCCGGCATCACCATGCTACTCACAGATCGTAATTTAAACACAACATTCTTCGACCCTGCAGGAGGAGGAGACCCCATCCTCTACCAACAC
>VERDE033-22|Cyprinodon artifrons|CH829-C09|Adult|BOLD:AAA8182
CTTTATTTAGTATTTGGTGCCTGAGCCGGTATAGTCGGAACAGCCCTCAGCTTACTTATTCGTGCTGAACTAAGCCAGCCAGGCTCTCTCCTGGGCGACGACCAAATTTATAACGTAATCGTCACCGCTCATGCATTTGTAATAATCTTTTTTATAGTAATGCCAATTATGATTGGGGGCTTTGGCAACTGACTAATCCCCCTTATGATTGGAGCCCCTGATATGGCCTTCCCTCGAATAAACAACATAAGCTTCTGACTTCTTCCCCCCTCTTTCCTCCTTCTATTGGCCTCCTCAGGCGTAGAGGCAGGAGCCGGAACAGGCTGAACAGTCTACCCCCCTCTTGCAGGTAATCTGGCCCATGCAGGGGCTTCCGTAGACTTGACAATCTTCTCCCTACACCTAGCAGGAATTTCATCAATTCTTGGGGCTATTAATTTCATTACAACAATTATTAATATGAAACCCCCTGCTATTTCACAGTACCAAACACCCCTATTCGTCTGAGCCGTTCTTATTACTGCCGTTCTTCTCCTTCTCTCTCTTCCTGTTCTTGCTGCCGGCATCACCATGCTACTCACAGATCGTAATTTAAACACAACATTCTTCGACCCTGCAGGAGGAGGAGACCCCATCCTCTACCAACAC
>VERDE034-22|Cyprinodon artifrons|CH829-C10|Adult|BOLD:AAA8182
CTTTATTTAGTATTTGGTGCCTGAGCCGGTATAGTCGGAACAGCCCTCAGCTTACTTATTCGTGCTGAACTAAGCCAGCCAGGCTCTCTCCTGGGCGACGACCAAATTTATAACGTAATCGTCACCGCTCATGCATTTGTAATAATCTTTTTTATAGTAATGCCAATTATGATTGGGGGCTTTGGCAACTGACTAATCCCCCTTATGATTGGAGCCCCTGATATGGCCTTCCCTCGAATAAACAACATAAGCTTCTGACTTCTTCCCCCCTCTTTCCTCCTTCTATTGGCCTCCTCAGGCGTAGAGGCAGGAGCCGGAACAGGCTGAACAGTCTACCCCCCTCTTGCAGGTAATCTGGCCCATGCAGGGGCTTCCGTAGACTTGACAATCTTCTCCCTACACCTAGCAGGAATTTCATCAATTCTTGGGGCTATTAATTTCATTACAACAATTATTAATATGAAACCCCCTGCTATTTCACAGTACCAAACACCCCTATTCGTCTGAGCCGTTCTTATTACTGCCGTTCTTCTCCTTCTCTCTCTTCCTGTTCTTGCTGCCGGCATCACCATGCTACTCACAGATCGTAATTTAAACACAACATTCTTCGACCCTGCAGGAGGAGGAGACCCCATCCTCTACCAACAC
>VERDE035-22|Floridichthys polyommus|CH829-C11|Adult|BOLD:AAA6554
CTTTATTTAGTATTTGGTGCTTGAGCCGGTATGGTTGGAACTGCCCTGAGCCTGCTAATTCGTGCTGAACTAAGTCAGCCAGGCTCGCTCCTCGGCGACGATCAAATTTACAATGTAATCGTCACAGCCCATGCCTTTGTAATAATCTTTTTTATGGTTATGCCCATCATGATCGGCGGCTTCGGCAACTGACTAATCCCCCTAATGATCGGCGCCCCCGACATGGCCTTCCCTCGAATAAATAACATGAGCTTCTGACTTCTTCCGCCCTCCTTCCTCCTCCTTCTCGCCTCTTCTGGCGTAGAAGCCGGAGCCGGGACTGGTTGGACAGTCTATCCTCCTCTAGCGGGCAATCTCGCTCATGCAGGGGCCTCCGTAGACCTGACCATTTTCTCCCTCCACCTGGCTGGGGTATCATCTATTCTTGGGGCAATTAACTTTATTACAACCATCATTAATATGAAGCCTCCTGCAATTTCACAGTACCAAACACCTCTCTTTGTGTGAGCTGTTCTAATTACTGCAGTTCTTCTACTACTGTCCCTCCCAGTCCTTGCCGCCGGCATCACCATACTCCTAACCGATCGAAACTTAAACACAACTTTCTTCGACCCCGCGGGAGGAGGAGACCCTATTCTTTACCAACAC
>VERDE036-22|Poecilia mexicana|CH829-C12|Adult|BOLD:AAA4518
CTTTATCTAGTATTTGGTGCTTGAGCCGGCATAGTGGGAACAGCTCTGAGTCTTTTAATCCGAGCCGAACTCAGTCAACCAGGATCCCTCCTAGGCGATGATCAAATTTATAATGTAATCGTCACAGCTCATGCCTTTGTAATAATCTTTTTTATAGTTATGCCAATTATAATTGGCGGCTTCGGTAATTGATTAGTACCACTAATAATTGGTGCCCCTGATATAGCCTTTCCACGAATAAATAATATGAGCTTCTGACTTCTACCGCCCTCATTCCTCCTCCTCCTAGCATCTTCTGGGGTAGAAGCAGGGGCTGGTACAGGTTGAACCGTCTACCCACCTCTTGCAGGCAATTTAGCCCACGCTGGACCCTCTGTAGATCTAACTATTTTTTCACTCCACCTGGCAGGTATTTCCTCCATCCTAGGGGCAATCAACTTTATTACCACTATTATTAATATAAAACCCCCTGCAGCATCTCAATACCAAACACCCCTATTTGTCTGAGCTGTAATGATTACAGCTGTACTTCTGCTTCTCTCCCTTCCTGTACTCGCCGCTGGCATCACCATGCTTCTGACAGATCGAAATCTAAATACCACTTTCTTCGACCCTGCAGGAGGGGGAGATCCAATTCTTTATCAACAC
>VERDE037-22|Poecilia mexicana|CH829-D01|Adult|BOLD:AAA4518
CTTTATCTAGTATTTGGTGCTTGAGCCGGCATAGTGGGAACAGCTCTGAGTCTTTTAATCCGAGCCGAACTCAGTCAACCAGGATCCCTCCTAGGCGATGATCAAATTTATAATGTAATCGTCACAGCTCATGCCTTTGTAATAATCTTTTTTATAGTTATGCCAATTATAATTGGCGGCTTCGGTAATTGATTAGTACCACTAATAATTGGTGCCCCTGATATAGCCTTTCCACGAATAAATAATATGAGCTTCTGACTTCTACCGCCCTCATTCCTCCTCCTCCTAGCATCTTCTGGGGTAGAAGCAGGGGCTGGTACAGGTTGAACCGTCTACCCACCTCTTGCAGGCAATTTAGCCCACGCTGGACCCTCTGTAGATCTAACTATTTTTTCACTCCACCTGGCAGGTATTTCCTCCATCCTAGGGGCAATCAACTTTATTACCACTATTATTAATATAAAACCCCCTGCAGCATCTCAATACCAAACACCCCTATTTGTCTGAGCTGTAATGATTACAGCTGTACTTCTGCTTCTCTCCCTTCCTGTACTCGCCGCTGGCATCACCATGCTTCTGACAGATCGAAATCTAAATACCACTTTCTTCGACCCTGCAGGAGGGGGAGATCCAATTCTTTATCAACAC
>VERDE038-22|Gambusia yucatana|CH829-D02|Adult|BOLD:AAA4520
CTCTACCTACTATTTGGTGCCTGAGCTGGCATAGTTGGGACAGCTCTAAGCCTACTGATCCGGGCCGAACTCAGTCAGCCGGGCACACTTCTGGGAGACGATCAAATCTACAATGTAATCGTCACAGCTCATGCCTTTGTAATAATCTTTTTCATAGTTATACCAATTATGATTGGAGGGTTCGGCAACTGACTGGTACCCCTAATAATTGGCGCCCCAGACATAGCCTTTCCACGAATAAATAATATAAGCTTTTGGTTACTTCCTCCCTCATTTCTCCTTCTTCTTGCATCTTCTGGTGTTGAGGCGGGGGCGGGGACAGGTTGAACTGTTTATCCCCCTCTTGCAGGAAACTTGGCACACGCCGGACCTTCTGTAGACTTAACCATCTTTTCCCTCCACCTAGCAGGTATTTCCTCCATTCTTGGAGCTATTAATTTTATCACCACCATTATTAATATAAAACCCCCCGCAGCTTCCCAGTACCAAACACCCTTATTTGTATGAGCAGTTCTAATCACAGCCGTACTTCTTCTTCTCTCTCTCCCAGTTCTAGCCGCAGGCATCACCATACTTCTTACAGACCGAAACCTAAACACCACCTTCTTTGACCCGGCAGGGGGTGGAGACCCAATCCTCTATCAACAC
>VERDE039-22|Gambusia yucatana|CH829-D03|Adult|BOLD:AAA4520
CTCTACCTACTATTTGGTGCCTGAGCTGGCATAGTTGGGACAGCTCTAAGCCTACTGATCCGGGCCGAACTCAGTCAGCCGGGCACACTTCTGGGAGACGATCAAATCTACAATGTAATCGTCACAGCTCATGCCTTTGTAATAATCTTTTTCATAGTTATACCAATCATGATTGGAGGGTTCGGCAACTGACTGGTACCCCTAATAATTGGCGCCCCAGACATAGCCTTTCCACGAATAAATAATATAAGCTTTTGGTTACTTCCTCCCTCATTTCTCCTTCTTCTTGCATCTTCTGGTGTTGAGGCGGGGGCGGGGACAGGTTGAACTGTTTATCCCCCTCTTGCAGGAAACTTGGCACACGCCGGACCTTCTGTAGACTTAACCATCTTTTCCCTCCACCTAGCAGGTATTTCCTCCATTCTTGGAGCTATTAATTTTATCACCACCATTATTAATATAAAACCCCCCGCAGCTTCCCAGTACCAAACACCCTTATTTGTATGAGCAGTTCTAATCACAGCCGTACTTCTTCTTCTCTCTCTCCCAGTTCTAGCCGCAGGCATCACCATACTTCTTACAGACCGAAACCTAAACACCACCTTCTTTGACCCGGCAGGGGGTGGAGACCCAATCCTCTATCAACAC
>VERDE040-22|Gambusia sexradiata|CH829-D04|Adult|BOLD:AAF5311
CTCTACCTACTATTCGGTGCTTGGGCGGGCATAGTTGGAACAGCTCTAAGCCTGCTAATCCGAGCCGAACTCAGTCAGCCGGGCACTCTTCTAGGAGACGATCAAATCTATAACGTAATCGTTACAGCACATGCTTTTGTAATAATCTTTTTTATAGTTATACCAATTATAATTGGAGGGTTCGGTAACTGATTAGTTCCCCTAATGATTGGAGCCCCAGACATAGCCTTCCCTCGAATAAATAATATAAGCTTCTGATTACTTCCCCCCTCGTTTCTTCTTCTTCTTGCATCTTCAGGGGTCGAAGCGGGAGCTGGAACAGGTTGAACTGTTTATCCCCCTCTTGCAGGCAACCTAGCACACGCAGGACCTTCTGTAGACCTAACCATCTTCTCCCTTCACCTGGCGGGTATCTCCTCCATTCTTGGAGCTATTAACTTTATCACCACTATTATTAATATGAAACCACCCGCAGCCTCCCAATACCAAACACCTTTATTTGTATGAGCAGTACTGATTACAGCTGTTCTTCTTCTTCTCTCCCTTCCAGTCCTTGCCGCAGGCATTACTATACTTCTCACAGATCGAAACCTAAACACCACCTTCTTTGACCCGGCAGGGGGCGGGGACCCAATCCTCTACCAGCAC
>VERDE041-22|Gambusia sexradiata|CH829-D05|Adult|BOLD:AAF5311
CTCTACCTACTATTCGGTGCTTGGGCGGGCATAGTTGGAACAGCTCTAAGCCTGCTAATCCGAGCCGAACTCAGTCAGCCGGGCACTCTTCTAGGAGACGATCAAATCTATAACGTAATCGTTACAGCACATGCTTTTGTAATAATCTTTTTTATAGTTATACCAATTATAATTGGAGGGTTCGGTAACTGATTAGTTCCCCTAATGATTGGAGCCCCAGACATAGCCTTCCCTCGAATAAATAATATAAGCTTCTGATTACTTCCCCCCTCGTTTCTTCTTCTTCTTGCATCTTCAGGGGTCGAAGCGGGAGCTGGAACAGGTTGAACTGTTTATCCCCCTCTTGCAGGCAACCTAGCACACGCAGGACCTTCTGTAGACCTAACCATCTTCTCCCTTCACCTGGCGGGTATCTCCTCCATTCTTGGAGCTATTAACTTTATCACCACTATTATTAATATGAAACCACCCGCAGCCTCCCAATACCAAACACCTTTATTTGTATGAGCAGTACTGATTACAGCTGTTCTTCTTCTTCTCTCCCTTCCAGTCCTTGCCGCAGGCATTACTATACTTCTCACAGATCGAAACCTAAACACCACCTTCTTTGACCCGGCAGGGGGCGGGGACCCAATCCTCTACCAGCAC
>VERDE042-22|Gobiomorus dormitor|CH829-D06|Adult|BOLD:AAB7696
CTCTATCTTGTATTTGGTGCTTGAGCGGGAATAGTAGGCACCGCTTTAAGCCTTCTAATCCGAGCTGAACTAAGTCAACCTGGCGCCTTACTAGGGGACGACCAAATTTATAACGTCATTGTGACAGCTCATGCATTCGTAATAATTTTCTTTATAGTAATACCAATTATGATCGGCGGCTTCGGAAACTGATTAATCCCCCTAATGATCGGGGCCCCCGACATGGCCTTCCCTCGAATAAACAACATGAGCTTCTGACTGCTCCCCCCTTCTTTCCTTCTTCTCCTGGCCTCCTCCGGAGTAGAGGCAGGAGCCGGCACAGGGTGAACTGTTTACCCCCCTTTAGCAGGCAATCTCGCCCACGCAGGGGCCTCCGTAGATCTTACTATTTTTTCACTACACCTGGCTGGTGTATCCTCAATCCTTGGGGCTATTAACTTTATTACAACAATTGTTAATATGAAGCCCCCAGCAATCTCGCAGTATCAAACACCCCTGTTTGTCTGAGCAGTCCTAATTACAGCAGTCCTTCTTCTGCTTTCGCTCCCCGTACTTGCTGCTGGCATTACAATGCTACTAACAGACCGAAACCTAAACACCACGTTCTTCGACCCGGCAGGAGGAGGAGACCCAATCCTATACCAGCAC
>VERDE043-22|Batrachoides gilberti|CH829-D07|Adult|BOLD:AAF9670
CTATACCTCATCTTCGGCGCCTGAGCAGCAATAGTTGGTATAGCCCTTAGCTTACTTATTCGAACAGAACTAATTCAACCAGGCTCACTCCTTGGAAGTGACCAACTTTATAATGTTGTCGTTACTGCCCATGCTTTTGTTATAATCTTTTTTATAGTTATACCAATTATAATTGGTGGCTTTGGTAATTGACTTATTCCTTTAATAATTGGAGCACCAGATATAGCCTTTCCACGAATAAATAATATAAGCTTCTGACTCCTACCCCCTTCCTTCCTTCTACTACTAGCATCCTCTACTATTGAAGGTGGCGCCGGTACAGGTTGAACCGTATATCCACCCCTAGCCGGAAATCTCGCCCATGCAGGAGCATCAGTAGATTTAACCATTTTTTCCCTACATCTTGCAGGAGCTTCTTCCATTCTAGGTGCTATTAATTTCATCACTACAATTATTAATATAAAAACCCCAACATCCACACAATACCAGACACCTTTATTTATTTGAGCAACCCTTATTACCGCAGTCCTACTTCTTCTATCTTTACCTGTCCTAGCTGCTGGCATTACAATACTCCTAACTGACCGCAACCTAAACACAACATTCTTTGACCCCGCAGGAGGAGGTGACCCAATTCTATATCAACAT
>VERDE044-22|Chriodorus atherinoides|CH829-D08|Adult|BOLD:AAD0222
CTCTACTTAGTATTTGGTGCTTGAGCTGGAATAGTAGGCACAGCCTTAAGCTTACTAATTCGTGCAGAACTGAGCCAACCAGGCTCACTCCTAGGCGACGATCAAATCTATAATGTTATTGTTACAGCCCATGCTTTTGTAATAATTTTCTTTATAGTAATACCAATCATGATCGGGGGGTTCGGTAATTGACTAATCCCTCTTATGATTGGGGCCCCTGACATAGCCTTCCCTCGAATAAATAACATGAGCTTCTGACTCCTCCCTCCCTCATTCCTTCTCCTTCTAGCTTCCTCCGGAGTTGAAGCAGGGGCAGGTACTGGGTGAACAGTATACCCCCCTCTATCCGGTAATCTTGCTCATGCAGGAGCATCCGTAGACCTAACAATCTTCTCTCTCCACCTGGCAGGTATTTCCTCGATTCTTGGGGCCATCAATTTTATTACAACAATTGTTAACATGAAACCCCCCGCAATCTCTCAATATCAAACCCCTCTATTCGTTTGAGCAGTTCTTATTACCGCTGTTCTACTCCTACTCTCTCTGCCTGTCCTGGCTGCTGGAATTACGATGCTCCTTACGGACCGAAATCTGAACACTACCTTCTTCGATCCTGCAGGAGGAGGAGACCCTATTCTTTACCAACAC
>VERDE045-22|Chriodorus atherinoides|CH829-D09|Adult|BOLD:AAD0222
CTCTACTTAGTATTTGGTGCTTGAGCTGGAATAGTAGGCACAGCCTTAAGCTTACTAATTCGTGCAGAACTGAGCCAACCAGGCTCACTCCTAGGCGACGATCAAATCTATAATGTTATTGTTACAGCCCATGCTTTTGTAATAATTTTCTTTATAGTAATACCAATCATGATCGGGGGGTTCGGTAATTGACTAATCCCTCTTATGATTGGGGCCCCTGACATAGCCTTCCCTCGAATAAATAACATGAGCTTCTGACTCCTCCCTCCCTCATTCCTTCTCCTTCTAGCTTCCTCCGGAGTTGAAGCAGGGGCAGGTACTGGGTGAACAGTATACCCCCCTCTATCCGGTAATCTTGCTCATGCAGGAGCATCCGTAGACCTAACAATCTTCTCTCTCCACCTGGCAGGTATTTCCTCGATTCTTGGGGCCATCAATTTTATTACAACAATTGTTAACATGAAACCCCCCGCAATCTCTCAATATCAAACCCCTCTATTCGTTTGAGCAGTTCTTATTACCGCTGTTCTACTCCTACTCTCTCTGCCTGTCCTGGCTGCTGGAATTACGATGCTCCTTACGGACCGAAATCTGAACACTACCTTCTTCGATCCTGCAGGAGGAGGAGACCCTATTCTTTACCAACAC
>VERDE046-22|Chriodorus atherinoides|CH829-D10|Adult|BOLD:AAD0222
CTCTACTTAGTATTTGGTGCTTGAGCTGGAATAGTAGGCACAGCCTTAAGCTTACTAATTCGTGCAGAACTGAGCCAACCAGGCTCACTCCTAGGCGACGATCAAATCTATAATGTTATTGTTACAGCCCATGCTTTTGTAATAATTTTCTTTATAGTAATACCAATCATGATCGGGGGGTTCGGTAATTGACTAATCCCTCTTATGATTGGGGCCCCTGACATAGCCTTCCCTCGAATAAATAACATGAGCTTCTGACTCCTCCCTCCCTCATTCCTTCTCCTTCTAGCTTCCTCCGGAGTTGAAGCAGGGGCAGGTACTGGGTGAACAGTATACCCCCCTCTATCCGGTAATCTTGCTCATGCAGGAGCATCCGTAGACCTAACAATCTTCTCTCTCCACCTGGCAGGTATTTCCTCGATTCTTGGGGCCATCAATTTTATTACAACAATTGTTAACATGAAACCCCCCGCAATCTCTCAATATCAAACCCCTCTATTCGTTTGAGCAGTTCTTATTACCGCTGTTCTACTCCTACTCTCTCTGCCTGTCCTGGCTGCTGGAATTACGATGCTCCTTACGGACCGAAATCTGAACACTACCTTCTTCGATCCTGCAGGAGGAGGAGACCCTATTCTTTACCAACAC
>VERDE047-22|Chriodorus atherinoides|CH829-D11|Adult|BOLD:AAD0222
CTCTACTTAGTATTTGGTGCTTGAGCTGGAATAGTAGGCACAGCCTTAAGCTTACTAATTCGTGCAGAACTGAGCCAACCAGGCTCACTCCTAGGCGACGATCAAATCTATAATGTTATTGTTACAGCCCATGCTTTTGTAATAATTTTCTTTATAGTAATACCAATCATGATCGGGGGGTTCGGTAATTGACTAATCCCTCTTATGATTGGGGCCCCTGACATAGCCTTCCCTCGAATAAATAACATGAGCTTCTGACTCCTCCCTCCCTCATTCCTTCTCCTTCTAGCTTCCTCCGGAGTTGAAGCAGGGGCAGGTACTGGGTGAACAGTATACCCCCCTCTATCCGGTAATCTTGCTCATGCAGGAGCATCCGTAGACCTAACAATCTTCTCTCTCCACCTGGCAGGTATTTCCTCGATTCTTGGGGCCATCAATTTTATTACAACAATTGTTAACATGAAACCCCCCGCAATCTCTCAATATCAAACCCCTCTATTCGTTTGAGCAGTTCTTATTACCGCTGTTCTACTCCTACTCTCTCTGCCTGTCCTGGCTGCTGGAATTACGATGCTCCTTACGGACCGAAATCTGAACACTACCTTCTTCGATCCTGCAGGAGGAGGAGACCCTATTCTTTACCAACAC
>VERDE048-22|Chriodorus atherinoides|CH829-D12|Adult|BOLD:AAD0222
CTCTACTTAGTATTTGGTGCTTGAGCTGGAATAGTAGGCACAGCCTTAAGCTTACTAATTCGTGCAGAACTGAGCCAACCAGGCTCACTCCTAGGCGACGATCAAATCTATAATGTTATTGTTACAGCCCATGCTTTTGTAATAATTTTCTTTATAGTAATACCAATCATGATCGGGGGGTTCGGTAATTGACTAATCCCTCTTATGATTGGGGCCCCTGACATAGCCTTCCCTCGAATAAATAACATGAGCTTCTGACTCCTCCCTCCCTCATTCCTTCTCCTTCTAGCTTCCTCCGGAGTTGAAGCAGGGGCAGGTACTGGGTGAACAGTATACCCCCCTCTATCCGGTAATCTTGCTCATGCAGGAGCATCCGTAGACCTAACAATCTTCTCTCTCCACCTGGCAGGTATTTCCTCGATTCTTGGGGCCATCAATTTTATTACAACAATTGTTAACATGAAACCCCCCGCAATCTCTCAATATCAAACCCCTCTATTCGTTTGAGCAGTTCTTATTACCGCTGTTCTACTCCTACTCTCTCTGCCTGTCCTGGCTGCTGGAATTACGATGCTCCTTACGGACCGAAATCTGAACACTACCTTCTTCGATCCTGCAGGAGGAGGAGACCCTATTCTTTACCAACAC
>VERDE049-22|Chriodorus atherinoides|CH829-E01|Adult|BOLD:AAD0222
CTCTACTTAGTATTTGGTGCTTGAGCTGGAATAGTAGGCACAGCCTTAAGCTTACTAATTCGTGCAGAACTGAGCCAACCAGGCTCACTCCTAGGCGACGATCAAATCTATAATGTTATTGTTACAGCCCATGCTTTTGTAATAATTTTCTTTATAGTAATACCAATCATGATCGGGGGGTTCGGTAATTGACTAATCCCTCTTATGATTGGGGCCCCTGACATAGCCTTCCCTCGAATAAATAACATGAGCTTCTGACTCCTCCCTCCCTCATTCCTTCTCCTTCTAGCTTCCTCCGGAGTTGAAGCAGGGGCAGGTACTGGGTGAACAGTATACCCCCCTCTATCCGGTAATCTTGCTCATGCAGGAGCATCCGTAGACCTAACAATCTTCTCTCTCCACCTGGCAGGTATTTCCTCGATTCTTGGGGCCATCAATTTTATTACAACAATTGTTAACATGAAACCCCCCGCAATCTCTCAATATCAAACCCCTCTATTCGTTTGAGCAGTTCTTATTACCGCTGTTCTACTCCTACTCTCTCTGCCTGTCCTGGCTGCTGGAATTACGATGCTCCTTACGGACCGAAATCTGAACACTACCTTCTTCGATCCTGCAGGAGGAGGAGACCCTATTCTTTACCAACAC
>VERDE050-22|Eugerres plumieri|CH829-E02|Adult|BOLD:AAB4701
CTCTATATAATCTTTGGTGCTTGAGCAGGTATAGTAGGGACGGCCCTCAGCCTGCTGATCCGGGCGGAACTAAGCCAGCCCGGATCCTTACTCGGAGACGACCAAATTTATAATGTGATCGTCACCGCCCACGCCTTTGTAATAATCTTCTTTATAGTTATACCAATTATGATCGGTGGCTTCGGCAACTGGCTGATCCCGCTAATGATCGGGGCCCCTGACATGGCATTCCCTCGAATGAACAACATGAGCTTCTGACTCCTTCCTCCCTCATTCCTTCTTCTCCTAGCCTCTTCAGGAGTCGAAGCGGGGGCCGGAACAGGGTGAACCGTTTATCCCCCTCTGGCAGGCAACCTGGCCCATGCCGGAGCTTCCGTTGACCTAACCATCTTCTCCCTTCACTTAGCAGGGATCTCCTCCATCCTTGGAGCAATCAACTTTATTACAACAATTATTAACATGAAACCTCCAGCAATTACTCAGTACCAAACCCCACTGTTTGTCTGAGCTGTGCTTATTACTGCTGTGCTTCTGCTTCTATCTCTTCCTGTTCTGGCCGCCGGTATCACTATGCTCTTAACCGATCGTAACCTAAACACCACCTTCTTTGACCCTGCAGGAGGAGGAGACCCAATTCTCTACCAGCAC
>VERDE051-22|Vieja melanurus|CH829-E03|Adult|BOLD:AAB9907
CTCTACCTAGTTTTTGGTGCCTGAGCCGGAATAGTAGGAACCGCATTAAGCCTATTGATCCGAGCAGAACTCAGCCAGCCAGGCTCACTCCTTGGAGACGACCAAATCTACAATGTAATCGTAACTGCGCACGCCTTTGTAATAATTTTCTTTATAGTCATGCCTATCATAATTGGAGGTTTCGGTAACTGACTAATCCCACTCATAATTGGTGCCCCAGACATGGCCTTCCCTCGAATAAACAACATGAGCTTCTGACTTCTGCCCCCTTCGTTCCTCCTCCTACTTGCCTCATCAGGAGTTGAGGCTGGTGCTGGGACAGGCTGAACCGTCTACCCCCCACTAGCAGGCAATCTGGCGCACGCGGGCCCCTCAGTTGACCTAACCATTTTTTCCCTCCACTTAGCAGGAGTCTCGTCTATCCTTGGGGCAATTAATTTTATTACCACAATTGTTAACATGAAACCCCCCGCAATCTCCCAATATCAAACCCCCCTATTTGTTTGAGCGCTTCTAATCACCGCTGTCCTACTCCTACTATCCCTGCCAGTCCTTGCCGCCGGCATTACTATACTTTTAACCGATCGAAACCTAAACACAACCTTTTTTGACCCTGCAGGGGGAGGAGACCCCATTCTCTACCAACAC
>VERDE052-22|Astyanax bacalarensis|CH829-E04|Adult|BOLD:AAA6360
CTCTATTTAGTATTTGGTGCCTGAGCTGGGATGGTTGGGACTGCTTTAAGCCTGTTAATTCGGGCAGAGCTCGGCCAACCGGGATCCCTTCTAGGTGATGACCAGGTATATAATGTTCTGGTAACTGCACATGCTTTCGTTATAATTTTCTTTATAGTCATACCCGTTATAATCGGAGGCTTTGGAAATTGGCTAATCCCACTTATAATTGGCGCCCCAGACATAGCCTTCCCTCGAATAAATAACATAAGTTTTTGACTTCTTCCACCATCTTTTCTTCTCCTTCTAGCATCCTCTGGGGTCGAGGCCGGAGCAGGAACAGGATGAACTGTATACCCCCCTCTTGCTGGCAACCTTGCACATGCAGGAGCTTCCGTTGACCTGACCATTTTCTCACTACACTTAGCTGGTGTCTCCTCAATCTTAGGAGCAATCAATTTTATTACAACTATTATTAATATAAAACCCCCAGCTATTTCACAATACCAGACACCCTTATTTGTCTGAGCTGTCTTAGTGACAGCTGTCCTCCTTCTTCTTTCACTCCCCGTCTTAGCAGCTGGAATCACAATACTTCTTACAGATCGTAACCTTAATACTTCATTTTTTGACCCAGCGGGAGGTGGAGATCCTATCCTTTATCAACAC
>VERDE053-22|Astyanax bacalarensis|CH829-E05|Adult|BOLD:ABY4383
CTCTATTTAGTATTTGGTGCCTGAGCTGGGATGGTTGGGACTGCTTTAAGCCTGTTAATTCGGGCAGAGCTCGGCCAACCGGGATCCCTTCTAGGTGATGACCAGGTATATAATGTTCTGGTAACTGCACATGCTTTCGTTATAATTTTCTTTATAGTTATACCCGTTATAATTGGAGGCTTTGGAAATTGGCTAATCCCACTTATAATTGGCGCCCCAGACATAGCCTTCCCTCGAATAAATAACATAAGTTTTTGACTTCTTCCACCATCTTTTCTTCTCCTTCTAGCATCCTCTGGGGTCGAGGCTGGAGCAGGAACAGGATGAACTGTATACCCCCCTCTTGCTGGCAACCTTGCACATGCAGGAGCTTCCGTTGACCTGACCATTTTCTCACTACACTTAGCTGGTGTCTCCTCAATTTTAGGAGCAATCAATTTTATTACAACTATTATTAATATAAAACCCCCAGCTATTTCGCAATACCAGACACCCTTATTTGTCTGGGCTGTCTTAGTGACAGCTGTCCTCCTTCTTCTTTCACTCCCTGTCTTAGCAGCTGGAATCACAATACTTCTTACAGATCGTAACCTTAATACTTCATTTTTTGACCCGGCGGGAGGTGGAGATCCTATCCTTTATCAACAC
>VERDE054-22|Trichromis salvini|CH829-E06|Adult|BOLD:AAD0719
CTTTACCTAATTTTTGGTGCCTGGGCCGGAATAGTAGGAACCGCTTTAAGCCTCCTGATCCGAGCAGAACTTAGCCAACCAGGCTCTCTCCTTGGAGATGACCAAATTTACAATGTAATCGTTACTGCACACGCTTTTGTAATAATTTTCTTTATAGTTATACCAATTATAATTGGAGGTTTCGGCAACTGACTAATCCCCCTTATGATTGGTGCCCCGGACATGGCTTTCCCCCGAATAAACAACATGAGCTTCTGACTTCTCCCCCCTTCCTTTCTCCTCCTCCTCGCTTCATCCGGGGTCGAAGCTGGTGCTGGAACAGGATGAACCGTCTACCCTCCACTAGCGGGCAATCTAGCCCACGCCGGCCCCTCAGTTGACCTAACCATCTTTTCTCTCCACTTGGCAGGAGTTTCCTCCATTCTTGGGGCAATCAACTTTATTACCACAATCATTAACATGAAGCCCCCAGCAATCTCCCAATACCAAACCCCCCTATTTGTCTGAGCACTCCTTATTACTGCCGTACTACTCCTATTGTCCCTGCCAGTCCTTGCAGCAGGCATCACTATACTTTTAACCGACCGAAATTTAAACACAACTTTTTTCGACCCGGCAGGAGGAGGGGACCCCATTCTTTACCAGCAC
>VERDE055-22|Thorichthys meeki|CH829-E07|Adult|BOLD:AAA4760
CTTTACCTAGTTTTTGGTGCCTGGGCCGGAATAGTAGGAACCGCCTTAAGCCTGCTGATCCGAGCAGAACTCAGCCAACCGGGCTCTCTCCTTGGAGATGACCAAATTTATAATGTAATCGTAACTGCACACGCCTTTGTAATAATTTTCTTTATAGTCATACCTATCATAATTGGAGGCTTCGGAAACTGACTAGTTCCACTCATGATTGGCGCCCCAGACATGGCCTTCCCACGGATGAATAACATGAGTTTTTGACTTCTCCCCCCTTCATTTCTCCTCCTCCTCGCTTCATCGGGAGTCGAAGCTGGCGCTGGGACAGGATGAACCGTCTACCCCCCACTAGCAGGCAATCTGGCACACGCTGGCCCCTCAGTCGACCTGACCATCTTCTCCCTTCATTTGGCGGGGGTCTCATCTATTCTTGGAGCAATCAACTTTATTACCACAATTATTAACATAAAACCCCCAGCAATTTCCCAATATCAAACCCCCCTATTTGTCTGGGCAGTTTTAATTACCGCCGTCCTACTCCTGCTATCCCTACCAGTCCTTGCTGCAGGCATCACAATACTTCTAACAGATCGAAACCTAAACACAACCTTCTTTGACCCAGCCGGAGGAGGAGACCCCATTCTTTACCAACAC
>VERDE056-22|Floridichthys polyommus|CH829-E08|Adult|BOLD:AAA6554
CTTTATTTAGTATTTGGTGCTTGAGCCGGTATGGTTGGAACTGCCCTGAGCCTGCTAATTCGTGCTGAACTAAGTCAGCCAGGCTCGCTCCTCGGCGACGATCAAATTTACAATGTAATCGTCACAGCCCATGCCTTTGTAATAATCTTTTTTATGGTTATGCCCATCATGATCGGCGGCTTCGGCAACTGACTAATCCCCCTAATGATCGGCGCCCCCGACATGGCCTTCCCTCGAATAAATAACATGAGCTTCTGACTTCTTCCGCCCTCCTTCCTCCTCCTTCTCGCCTCTTCTGGCGTAGAAGCCGGAGCCGGGACTGGTTGGACAGTCTATCCTCCTCTAGCGGGCAATCTCGCTCATGCAGGGGCCTCCGTAGACCTGACCATTTTCTCCCTCCACCTGGCTGGGGTATCATCTATTCTTGGGGCAATTAACTTTATTACAACCATCATTAATATGAAGCCTCCTGCAATTTCACAGTACCAAACACCTCTCTTTGTGTGAGCTGTTCTAATTACTGCAGTTCTTCTACTACTGTCCCTCCCAGTCCTTGCCGCCGGCATCACCATACTCCTAACCGATCGAAACTTAAACACAACTTTCTTCGACCCCGCGGGAGGAGGAGACCCTATTCTTTACCAACAC
>VERDE057-22|Floridichthys polyommus|CH829-E09|Adult|BOLD:AAA6554
CTTTATTTAGTATTTGGTGCTTGAGCCGGTATGGTTGGAACTGCCCTGAGCCTGCTAATTCGTGCTGAACTAAGTCAGCCAGGCTCGCTCCTCGGCGACGATCAAATTTACAATGTAATCGTCACAGCCCATGCCTTTGTAATAATCTTTTTTATGGTTATGCCCATCATGATCGGCGGCTTCGGCAACTGACTAATCCCCCTAATGATCGGCGCCCCCGACATGGCCTTCCCTCGAATAAATAACATGAGCTTCTGACTTCTTCCGCCCTCCTTCCTCCTCCTTCTCGCCTCTTCTGGCGTAGAAGCCGGAGCCGGGACTGGTTGGACAGTCTATCCTCCTCTAGCGGGCAATCTCGCTCATGCAGGGGCCTCCGTAGACCTGACCATTTTCTCCCTCCACCTGGCTGGGGTATCATCTATTCTTGGGGCAATTAACTTTATTACAACCATCATTAATATGAAGCCTCCTGCAATTTCACAGTACCAAACACCTCTCTTTGTGTGAGCTGTTCTAATTACTGCAGTTCTTCTACTACTGTCCCTCCCAGTCCTTGCCGCCGGCATCACCATACTCCTAACCGATCGAAACTTAAACACAACTTTCTTCGACCCCGCGGGAGGAGGAGACCCTATTCTTTACCAACAC
>VERDE058-22|Floridichthys polyommus|CH829-E10|Adult|BOLD:AAA6554
CTTTATTTAGTATTTGGTGCTTGAGCCGGTATGGTTGGAACTGCCCTGAGCCTGCTAATTCGTGCTGAACTAAGTCAGCCAGGCTCGCTCCTCGGCGACGATCAAATTTACAATGTAATCGTCACAGCCCATGCCTTTGTAATAATCTTTTTTATGGTTATGCCCATCATGATCGGCGGCTTCGGCAACTGACTAATCCCCCTAATGATCGGCGCCCCCGACATGGCCTTCCCTCGAATAAATAACATGAGCTTCTGACTTCTTCCGCCCTCCTTCCTCCTCCTTCTCGCCTCTTCTGGCGTAGAAGCCGGAGCCGGGACTGGTTGGACAGTCTATCCTCCTCTAGCGGGCAATCTCGCTCATGCAGGGGCCTCCGTAGACCTGACCATCTTCTCCCTCCACCTGGCTGGGGTATCATCTATTCTTGGGGCAATTAACTTTATTACAACCATCATTAATATGAAGCCTCCTGCAATTTCACAGTACCAAACACCTCTCTTTGTGTGAGCTGTTCTAATTACTGCAGTTCTTCTACTACTGTCCCTCCCAGTCCTTGCCGCCGGCATCACCATACTCCTAACCGATCGAAACTTAAACACAACTTTCTTCGACCCCGCGGGAGGAGGAGACCCTATTCTTTACCAACAC
>VERDE059-22|Vieja melanurus|CH829-E11|Adult|BOLD:AAB9907
CTCTACCTAGTTTTTGGTGCCTGAGCCGGAATAGTAGGAACCGCATTAAGCCTATTGATCCGAGCAGAACTCAGCCAGCCAGGCTCACTCCTTGGAGACGACCAAATCTACAATGTAATCGTAACTGCGCACGCCTTTGTAATAATTTTCTTTATAGTCATGCCTATCATAATTGGAGGTTTCGGTAACTGACTAATCCCACTCATAATTGGTGCCCCAGACATGGCCTTCCCTCGAATAAACAACATGAGCTTCTGACTTCTGCCCCCTTCGTTCCTCCTCCTACTTGCCTCATCAGGAGTTGAGGCTGGTGCTGGGACAGGCTGAACCGTCTACCCCCCACTAGCAGGCAATCTGGCGCACGCGGGCCCCTCAGTTGACCTAACCATTTTTTCCCTCCACTTAGCAGGAGTCTCGTCTATCCTTGGGGCAATTAATTTTATTACCACAATTGTTAACATGAAACCCCCCGCAATCTCCCAATATCAAACCCCCCTATTTGTTTGAGCGCTTCTAATCACCGCTGTCCTACTCCTACTATCCCTGCCAGTCCTTGCCGCCGGCATTACTATACTTTTAACCGATCGAAACCTAAACACAACCTTTTTTGACCCTGCAGGGGGAGGAGACCCCATTCTCTACCAACAC
>VERDE060-22|Vieja melanurus|CH829-E12|Adult|BOLD:AAB9907
CTCTACCTAGTTTTTGGTGCCTGAGCCGGAATAGTAGGAACCGCATTAAGCCTATTGATCCGAGCAGAACTCAGCCAGCCAGGCTCACTCCTTGGAGACGACCAAATCTACAATGTAATCGTAACTGCGCACGCCTTTGTAATAATTTTCTTTATAGTCATGCCTATCATAATTGGAGGTTTCGGTAACTGACTAATCCCACTCATAATTGGTGCCCCAGACATGGCCTTCCCTCGAATAAACAACATGAGCTTCTGACTTCTGCCCCCTTCGTTCCTCCTCCTACTTGCCTCATCAGGAGTTGAGGCTGGTGCTGGGACAGGCTGAACCGTCTACCCCCCACTAGCAGGCAATCTGGCGCACGCGGGCCCCTCAGTTGACCTAACCATTTTTTCCCTCCACTTAGCAGGAGTCTCGTCTATCCTTGGGGCAATTAATTTTATTACCACAATTGTTAACATGAAACCCCCCGCAATCTCCCAATATCAAACCCCCCTATTTGTTTGAGCGCTTCTAATCACCGCTGTCCTACTCCTACTATCCCTGCCAGTCCTTGCCGCCGGCATTACTATACTTTTAACCGATCGAAACCTAAACACAACCTTTTTTGACCCTGCAGGGGGAGGAGACCCCATTCTCTACCAACAC
>VERDE061-22|Thorichthys meeki|CH829-F01|Adult|BOLD:AAA4760
CTTTACCTAGTTTTTGGTGCCTGGGCCGGAATAGTAGGAACCGCCTTAAGCCTGCTGATCCTAGCAGAACTCAGCCAACCGGGCTCTCTCCTTGGAGATGACCAAATTTATAATGTAATCGTAACTGCACACGCCTTTGTAATAATTTTCTTTATAGTCATACCTATCATAATTGGAGGCTTCGGAAACTGACTAGTTCCACTCATGATTGGCGCCCCAGACATGGCCTTCCCACGGATGAATAACATGAGTTTTTGACTTCTCCCCCCTTCATTTCTCCTCCTCCTCGCTTCATCGGGAGTCGAAGCTGGCGCTGGGACAGGATGAACCGTCTACCCCCCACTAGCAGGCAATCTGGCACACGCTGGCCCCTCAGTCGACCTGACCATCTTCTCCCTTCATTTGGCGGGGGTCTCATCTATTCTTGGAGCAATCAACTTTATTACCACAATTATTAACATAAAACCCCCAGCAATTTCCCAATATCAAACCCCCCTATTTGTCTGGGCAGTTTTAATTACCGCCGTCCTACTCCTGCTATCCCTACCAGTCCTTGCTGCAGGCATCACAATACTTCTAACAGATCGAAACCTAAACACAACCTTCTTTGACCCAGCCGGAGGAGGAGACCCCATTCTTTACCAACAC
>VERDE062-22|Thorichthys meeki|CH829-F02|Adult|BOLD:AAA4760
CTTTACCTAGTTTTTGGTGCCTGGGCCGGAATAGTAGGAACCGCCTTAAGCCTGCTGATCCGAGCAGAACTCAGCCAACCGGGCTCTCTCCTTGGAGATGACCAAATTTATAATGTAATCGTAACTGCACACGCCTTTGTAATAATTTTCTTTATAGTCATACCTATCATAATTGGAGGCTTCGGAAACTGACTAGTTCCACTCATGATTGGCGCCCCAGACATGGCCTTCCCACGGATGAATAACATGAGTTTTTGACTTCTCCCCCCTTCATTTCTCCTCCTCCTCGCTTCATCGGGAGTCGAAGCTGGCGCTGGGACAGGATGAACCGTCTACCCCCCACTAGCAGGCAATCTGGCACACGCTGGCCCCTCAGTCGACCTGACCATCTTCTCCCTTCATTTGGCGGGGGTCTCATCTATTCTTGGAGCAATCAACTTTATTACCACAATTATTAACATAAAACCCCCAGCAATTTCCCAATATCAAACCCCCCTATTTGTCTGGGCAGTTTTAATTACCGCCGTCCTACTCCTGCTATCCCTACCAGTCCTTGCTGCAGGCATCACAATACTTCTAACAGATCGAAACCTAAACACAACCTTCTTTGACCCAGCCGGAGGAGGAGACCCCATTCTTTACCAACAC
>VERDE063-22|Trichromis salvini|CH829-F03|Adult|BOLD:AAD0719
CTTTACCTAATTTTTGGTGCCTGGGCCGGAATAGTAGGAACCGCTTTAAGCCTCCTGATCCGAGCAGAACTTAGCCAACCAGGCTCTCTCCTTGGAGATGACCAAATTTACAATGTAATCGTTACTGCACACGCTTTTGTAATAATTTTCTTTATAGTTATACCAATTATAATTGGAGGTTTCGGCAACTGACTAATCCCCCTTATGATTGGTGCCCCGGACATGGCTTTCCCCCGAATAAACAACATGAGCTTCTGACTTCTCCCCCCTTCCTTTCTCCTCCTCCTCGCTTCATCCGGGGTCGAAGCTGGTGCTGGAACAGGATGAACCGTCTACCCTCCACTAGCGGGCAATCTAGCCCACGCCGGCCCCTCAGTTGACCTAACCATCTTTTCTCTCCACTTGGCAGGAGTTTCCTCCATTCTTGGGGCAATCAACTTTATTACCACAATCATTAACATGAAGCCCCCAGCAATCTCCCAATACCAAACCCCCCTATTTGTCTGAGCACTCCTTATTACTGCCGTACTACTCCTATTGTCCCTGCCAGTCCTTGCAGCAGGCATCACTATACTTTTAACCGACCGAAATTTAAACACAACTTTTTTCGACCCGGCAGGAGGAGGGGACCCCATTCTTTACCAGCAC
>VERDE064-22|Belonesox belizanus|CH829-F04|Adult|BOLD:AAD3459
CTTTACCTAGTATTTGGTGCTTGGGCCGGCATAGTCGGAACTGCCCTAAGCCTGTTAATCCGGGCGGAACTAAGCCAGCCTGGCACCCTCTTAGGAGACGATCAGATCTACAATGTAATCGTTACAGCTCATGCCTTTGTAATAATCTTTTTTATAGTTATACCAATTATAATTGGGGGGTTTGGTAATTGACTCGTTCCACTTATAATTGGCGCCCCCGACATGGCCTTTCCGCGGATAAATAACATAAGCTTCTGACTTCTTCCCCCCTCATTCCTCCTCCTCCTTGCATCTTCTGGTGTTGAAGCAGGTGCTGGAACAGGGTGAACAGTATATCCCCCTCTCGCAGGTAATTTAGCACACGCTGGACCCTCTGTAGATTTAACTATTTTTTCACTCCACCTAGCAGGGATCTCCTCCATTCTTGGAGCCATCAACTTTATTACCACCATTATTAACATAAAACCTCCCGCAGCCTCTCAATACCAAACACCTCTTTTTGTTTGAGCGGTTCTAATCACAGCCGTACTCTTGCTTCTCTCACTTCCCGTCCTTGCTGCAGGCATTACTATACTCCTCACAGATCGGAATCTAAACACCACTTTCTTTGATCCTGCGGGCGGAGGGGACCCTATCCTCTACCAGCAC
>VERDE065-22|Vieja melanurus|CH829-F05|Adult|BOLD:AAB9907
CTCTACCTAGTTTTTGGTGCCTGAGCCGGAATAGTAGGAACCGCATTAAGCCTATTGATCCGAGCAGAACTCAGCCAGCCAGGCTCACTCCTTGGAGACGACCAAATCTACAATGTAATCGTAACTGCGCACGCCTTTGTAATAATTTTCTTTATAGTCATGCCTATCATAATTGGAGGTTTCGGTAACTGACTAATCCCACTCATAATTGGTGCCCCAGACATGGCCTTCCCTCGAATAAACAACATGAGCTTCTGACTTCTGCCCCCTTCGTTCCTCCTCCTACTTGCCTCATCAGGAGTTGAGGCTGGTGCTGGGACAGGCTGAACCGTCTACCCCCCACTAGCAGGCAATCTGGCGCACGCGGGCCCCTCAGTTGACCTAACCATTTTTTCCCTCCACTTAGCAGGAGTCTCGTCTATCCTTGGGGCAATTAATTTTATTACCACAATTGTTAACATGAAACCCCCCGCAATCTCCCAATATCAAACCCCCCTATTTGTTTGAGCGCTTCTAATCACCGCTGTCCTACTCCTACTATCCCTGCCAGTCCTTGCCGCCGGCATTACTATACTTTTAACCGATCGAAACCTAAACACAACCTTTTTTGACCCTGCAGGGGGAGGAGACCCCATTCTCTACCAACAC
>VERDE066-22|Vieja melanurus|CH829-F06|Adult|BOLD:AAB9907
CTCTACCTAGTTTTTGGTGCCTGAGCCGGAATAGTAGGAACCGCATTAAGCCTATTGATCCGAGCAGAACTCAGCCAGCCAGGCTCACTCCTTGGAGACGACCAAATCTACAATGTAATCGTAACTGCGCACGCCTTTGTAATAATTTTCTTTATAGTCATGCCTATCATAATTGGAGGTTTCGGTAACTGACTAATCCCACTCATAATTGGTGCCCCAGACATGGCCTTCCCTCGAATAAACAACATGAGCTTCTGACTTCTGCCCCCTTCGTTCCTCCTCCTACTTGCCTCATCAGGAGTTGAGGCTGGTGCTGGGACAGGCTGAACCGTCTACCCCCCACTAGCAGGCAATCTGGCGCACGCGGGCCCCTCAGTTGACCTAACCATTTTTTCCCTCCACTTAGCAGGAGTCTCGTCTATCCTTGGGGCAATTAATTTTATTACCACAATTGTTAACATGAAACCCCCCGCAATCTCCCAATATCAAACCCCCCTATTTGTTTGAGCGCTTCTAATCACCGCTGTCCTACTCCTACTATCCCTGCCAGTCCTTGCCGCCGGCATTACTATACTTTTAACCGATCGAAACCTAAACACAACCTTTTTTGACCCTGCAGGGGGAGGAGACCCCATTCTCTACCAACAC
>VERDE067-22|Vieja melanurus|CH829-F07|Adult|BOLD:AAB9907
CTCTACCTAGTTTTTGGTGCCTGAGCCGGAATAGTAGGAACCGCATTAAGCCTATTGATCCGAGCAGAACTCAGCCAGCCAGGCTCACTCCTTGGAGACGACCAAATCTACAATGTAATCGTAACTGCGCACGCCTTTGTAATAATTTTCTTTATAGTCATGCCTATCATAATTGGAGGTTTCGGTAACTGACTAATCCCACTCATAATTGGTGCCCCAGACATGGCCTTCCCTCGAATAAACAACATGAGCTTCTGACTTCTGCCCCCTTCGTTCCTCCTCCTACTTGCCTCATCAGGAGTTGAGGCTGGTGCTGGGACAGGCTGAACCGTCTACCCCCCACTAGCAGGCAATCTGGCGCACGCGGGCCCCTCAGTTGACCTAACCATTTTTTCCCTCCACTTAGCAGGAGTCTCGTCTATCCTTGGGGCAATTAATTTTATTACCACAATTGTTAACATGAAACCCCCCGCAATCTCCCAATATCAAACCCCCCTATTTGTTTGAGCGCTTCTAATCACCGCTGTCCTACTCCTACTATCCCTGCCAGTCCTTGCCGCCGGCATTACTATACTTTTAACCGATCGAAACCTAAACACAACCTTTTTTGACCCTGCAGGGGGAGGAGACCCCATTCTCTACCAACAC
>VERDE068-22|Poecilia mexicana|CH829-F08|Adult|BOLD:AAA4518
CTTTATCTAGTATTTGGTGCTTGAGCCGGCATAGTGGGAACAGCTCTGAGTCTTTTAATCCGAGCCGAACTCAGTCAACCAGGATCCCTCCTAGGCGATGATCAAATTTATAATGTAATCGTCACAGCTCATGCCTTTGTAATAATCTTTTTTATAGTTATGCCAATTATAATTGGCGGCTTCGGTAATTGATTAGTACCACTAATAATTGGTGCCCCTGATATAGCCTTTCCACGAATAAATAATATGAGCTTCTGACTTCTACCGCCCTCATTCCTCCTCCTCCTAGCATCTTCTGGGGTAGAAGCAGGGGCTGGTACAGGTTGAACCGTCTACCCACCTCTTGCAGGCAATTTAGCCCACGCTGGACCCTCTGTAGATCTAACTATTTTTTCACTCCACCTGGCAGGTATTTCCTCCATCCTAGGGGCAATCAACTTTATTACCACTATTATTAATATAAAACCCCCTGCAGCATCTCAATACCAAACACCCCTATTTGTCTGAGCTGTAATGATTACAGCTGTACTTCTGCTTCTCTCCCTTCCTGTACTCGCCGCTGGCATCACCATGCTTCTGACAGATCGAAATCTAAATACCACTTTCTTCGACCCTGCAGGAGGGGGAGATCCAATTCTTTATCAACAC
>VERDE069-22|Poecilia mexicana|CH829-F09|Adult|BOLD:AAA4518
CTTTATCTAGTATTTGGTGCTTGAGCCGGCATAGTGGGAACAGCTCTGAGTCTTTTAATCCGAGCCGAACTCAGTCAACCAGGATCCCTCCTAGGCGATGATCAAATTTATAATGTAATCGTCACAGCTCATGCCTTTGTAATAATCTTTTTTATAGTTATGCCAATTATAATTGGCGGCTTCGGTAATTGATTAGTACCACTAATAATTGGTGCCCCTGATATAGCCTTTCCACGAATAAATAATATGAGCTTCTGACTTCTACCGCCCTCATTCCTCCTCCTCCTAGCATCTTCTGGGGTAGAAGCAGGGGCTGGTACAGGTTGAACCGTCTACCCACCTCTTGCAGGCAATTTAGCCCACGCTGGACCCTCTGTAGATCTAACTATTTTTTCACTCCACCTGGCAGGTATTTCCTCCATCCTAGGGGCAATCAACTTTATTACCACTATTATTAATATAAAACCCCCTGCAGCATCTCAATACCAAACACCCCTATTTGTCTGAGCTGTAATGATTACAGCTGTACTTCTGCTTCTCTCCCTTCCTGTACTCGCCGCTGGCATCACCATGCTTCTGACAGATCGAAATCTAAATACCACTTTCTTCGACCCTGCAGGAGGGGGAGATCCAATTCTTTATCAACAC
>VERDE070-22|Lophogobius cyprinoides|CH829-F10|Adult|BOLD:AAB6671
CTTTATCTCGTATTTGGTGCTTGGGCCGGAATAGTGGGGACCGCACTAAGCCTGTTAATCCGGGCTGAGCTAAGTCAACCTGGAGCCCTCCTAGGAGACGACCAGATTTACAACGTAATCGTAACCGCTCACGCATTCGTTATAATTTTCTTTATAGTAATACCAATCATGATTGGCGGATTTGGAAATTGACTCATTCCGCTAATAGTTGGGGCCCCAGACATGGCCTTCCCTCGTATAAATAACATAAGCTTTTGACTTTTACCCCCCTCCTTCCTACTTCTCCTGGCATCCTCCGGGGTTGAGGCGGGGGCTGGAACCGGATGAACCGTTTACCCCCCTCTAGCAGGCAACCTAGCCCACGCAGGAGCGTCAGTAGACTTAACTATTTTTTCACTTCACCTGGCCGGTATCTCCTCAATCCTAGGCGCAATTAACTTCATTACTACTATCTTGAACATAAAACCCCCCGCTATTTCACAGTACCAAACACCTTTATTCGTCTGAGCTGTCCTAATTACAGCGGTTCTCCTTCTTTTGTCCCTGCCAGTTCTAGCCGCGGGAATCACTATACTCCTCACTGACCGCAACCTCAACACAACCTTCTTTGACCCCGCAGGAGGGGGAGACCCCATCTTGTACCAACAC
>VERDE071-22|Lophogobius cyprinoides|CH829-F11|Adult|BOLD:AAB6671
CTTTATCTCGTATTTGGTGCTTGGGCCGGAATAGTGGGGACCGCACTAAGCCTGTTAATCCGGGCTGAGCTAAGTCAACCTGGAGCCCTCCTAGGAGACGACCAGATTTACAACGTAATCGTAACCGCTCACGCATTCGTTATAATTTTCTTTATAGTAATACCAATCATGATTGGCGGATTTGGAAATTGACTCATTCCGCTAATAGTTGGGGCCCCAGACATGGCCTTCCCTCGTATAAATAACATAAGCTTTTGACTTTTACCCCCCTCCTTCCTACTTCTCCTGGCATCCTCCGGGGTTGAGGCGGGGGCTGGAACCGGATGAACCGTTTACCCCCCTCTAGCAGGCAACCTAGCCCACGCAGGAGCGTCAGTAGACTTAACTATTTTTTCACTTCACCTGGCCGGTATCTCCTCAATCCTAGGCGCAATTAACTTCATTACTACTATCTTGAACATAAAACCCCCCGCTATTTCACAGTACCAAACACCTTTATTCGTCTGAGCTGTCCTAATTACAGCGGTTCTCCTTCTTTTGTCCCTGCCAGTTCTAGCCGCGGGAATCACTATACTCCTCACTGACCGCAACCTCAACACAACCTTCTTTGACCCCGCAGGAGGGGGAGACCCCATCTTGTACCAACAC
>VERDE072-22|Lophogobius cyprinoides|CH829-F12|Adult|BOLD:AAB6671
CTTTATCTCGTATTTGGTGCTTGGGCCGGAATAGTGGGGACCGCACTAAGCCTGTTAATCCGGGCTGAGCTAAGTCAACCTGGAGCCCTCCTAGGAGACGACCAGATTTACAACGTAATCGTAACCGCTCACGCATTCGTTATAATTTTCTTTATAGTAATACCAATCATGATTGGCGGATTTGGAAATTGACTCATTCCGCTAATAGTTGGGGCCCCAGACATGGCCTTCCCTCGTATAAATAACATAAGCTTTTGACTTTTACCCCCCTCCTTCCTACTTCTCCTGGCATCCTCCGGGGTTGAGGCGGGGGCTGGAACCGGATGAACCGTTTACCCCCCTCTAGCAGGCAACCTAGCCCACGCAGGAGCGTCAGTAGACTTAACTATTTTTTCACTTCACCTGGCCGGTATCTCCTCAATCCTAGGCGCAATTAACTTCATTACTACTATCTTGAACATAAAACCCCCCGCTATTTCACAGTACCAAACACCTTTATTCGTCTGAGCTGTCCTAATTACAGCGGTTCTCCTTCTTTTGTCCCTGCCAGTTCTAGCCGCGGGAATCACTATACTCCTCACTGACCGCAACCTCAACACAACCTTCTTTGACCCCGCAGGAGGGGGAGACCCCATCTTGTACCAACAC
>VERDE073-22|Thorichthys meeki|CH829-G01|Adult|BOLD:AAA4760
CTTTACCTAGTTTTTGGTGCCTGGGCCGGAATAGTAGGAACCGCCTTAAGCCTGCTGATCCGAGCAGAACTCAGCCAACCGGGCTCTCTCCTTGGAGATGACCAAATTTATAATGTAATCGTAACTGCACACGCCTTTGTAATAATTTTCTTTATAGTCATACCTATCATAATTGGAGGCTTCGGAAACTGACTAGTTCCACTCATGATTGGCGCCCCAGACATGGCCTTCCCACGGATGAATAACATGAGTTTTTGACTTCTCCCCCCTTCATTTCTCCTCCTCCTCGCTTCATCGGGAGTCGAAGCTGGCGCTGGGACAGGATGAACCGTCTACCCCCCACTAGCAGGCAATCTGGCACACGCTGGCCCCTCAGTCGACCTGACCATCTTCTCCCTTCATTTGGCGGGAGTCTCATCTATTCTTGGAGCAATCAACTTTATTACCACAATTATTAATATAAAACCCCCAGCAATTTCCCAATATCAAACCCCCCTATTTGTCTGGGCAGTTTTAATTACCGCCGTCCTACTCCTGCTATCCCTACCAGTCCTTGCTGCAGGCATCACAATACTTCTAACAGATCGAAACCTAAACACAACCTTCTTTGACCCGGCCGGAGGAGGAGACCCCATTCTTTACCAACAC
>VERDE074-22|Astyanax bacalarensis|CH829-G02|Adult|BOLD:ABY4383
CTCTATTTAGTATTTGGTGCCTGAGCTGGGATGGTTGGGACTGCTTTAAGCCTGTTAATTCGGGCAGAGCTCGGCCAACCGGGATCCCTTCTAGGTGATGACCAGGTATATAATGTTCTGGTAACTGCACATGCTTTCGTTATAATTTTCTTTATAGTTATACCCGTTATAATTGGAGGCTTTGGAAATTGGCTAATCCCACTTATAATTGGCGCCCCAGACATAGCCTTCCCTCGAATAAATAACATAAGTTTTTGACTTCTTCCACCATCTTTTCTTCTCCTTCTAGCATCCTCTGGGGTCGAGGCTGGAGCAGGAACAGGATGAACTGTATACCCCCCTCTTGCTGGCAACCTTGCACATGCAGGAGCTTCCGTTGACCTGACCATTTTCTCACTACACTTAGCTGGTGTCTCCTCAATTTTAGGAGCAATCAATTTTATTACAACTATTATTAATATAAAACCCCCAGCTATTTCGCAATACCAGACACCCTTATTTGTCTGGGCTGTCTTAGTGACAGCTGTCCTCCTTCTTCTTTCACTCCCTGTCTTAGCAGCTGGAATCACAATACTTCTTACAGATCGTAACCTTAATACTTCATTTTTTGACCCGGCGGGAGGTGGAGATCCTATCCTTTATCAACAC
>VERDE075-22|Astyanax bacalarensis|CH829-G03|Adult|BOLD:AAA6360
CTCTATTTAGTATTTGGTGCCTGAGCTGGGATGGTTGGGACTGCTTTAAGCCTGTTAATTCGGGCAGAGCTCGGCCAACCGGGATCCCTTCTAGGTGATGACCAGGTATATAATGTTCTGGTAACTGCACATGCTTTCGTTATAATTTTCTTTATAGTCATACCCGTTATAATCGGAGGCTTTGGAAATTGGCTAATCCCACTTATAATTGGCGCCCCAGACATAGCCTTCCCTCGAATAAATAACATAAGTTTTTGACTTCTTCCACCATCTTTTCTTCTCCTTCTAGCATCCTCTGGGGTCGAGGCCGGAGCAGGAACAGGATGAACTGTATACCCCCCTCTTGCTGGCAACCTTGCACATGCAGGAGCTTCCGTTGACCTGACCATTTTCTCACTACACTTAGCTGGTGTCTCCTCAATCTTAGGAGCAATCAATTTTATTACAACTATTATTAATATAAAACCCCCAGCTATTTCACAATACCAGACACCCTTATTTGTCTGAGCTGTCTTAGTGACAGCTGTCCTCCTTCTTCTTTCACTCCCCGTCTTAGCAGCTGGAATCACAATACTTCTTACAGATCGTAACCTTAATACTTCATTTTTTGACCCAGCGGGAGGTGGAGATCCTATCCTTTATCAACAC
>VERDE076-22|Vieja melanurus|CH829-G04|Adult|BOLD:AAB9907
CTCTACCTAGTTTTTGGTGCCTGAGCCGGAATAGTAGGAACCGCATTAAGCCTATTGATCCGAGCAGAACTCAGCCAGCCAGGCTCACTCCTTGGAGACGACCAAATCTACAATGTAATCGTAACTGCGCACGCCTTTGTAATAATTTTCTTTATAGTCATGCCTATCATAATTGGAGGTTTCGGTAACTGACTAATCCCACTCATAATTGGTGCCCCAGACATGGCCTTCCCTCGAATAAACAACATGAGCTTCTGACTTCTGCCCCCTTCGTTCCTCCTCCTACTTGCCTCATCAGGAGTTGAGGCTGGTGCTGGGACAGGCTGAACCGTCTACCCCCCACTAGCAGGCAATCTGGCGCACGCGGGCCCCTCAGTTGACCTAACCATTTTTTCCCTCCACTTAGCAGGAGTCTCGTCTATCCTTGGGGCAATTAATTTTATTACCACAATTGTTAACATGAAACCCCCCGCAATCTCCCAATATCAAACCCCCCTATTTGTTTGAGCGCTTCTAATCACCGCTGTCCTACTCCTACTATCCCTGCCAGTCCTTGCCGCCGGCATTACTATACTTTTAACCGATCGAAACCTAAACACAACCTTTTTTGACCCTGCAGGGGGAGGAGACCCCATTCTCTACCAACAC
>VERDE077-22|Thorichthys meeki|CH829-G05|Adult|BOLD:AAA4760
CTTTACCTAGTTTTTGGTGCCTGGGCCGGAATAGTAGGAACCGCCTTAAGCCTGCTGATCCGAGCAGAACTCAGCCAACCGGGCTCTCTCCTTGGAGATGACCAAATTTATAATGTAATCGTAACTGCACACGCCTTTGTAATAATTTTCTTTATAGTCATACCTATCATAATTGGAGGCTTCGGAAACTGACTAGTCCCACTCATGATTGGCGCCCCAGACATGGCCTTCCCACGGATGAATAACATGAGTTTTTGACTTCTCCCCCCTTCATTTCTCCTTCTCCTCGCTTCATCGGGAGTCGAAGCTGGCGCTGGGACAGGATGAACCGTCTACCCCCCACTAGCAGGCAATCTGGCACACGCTGGCCCCTCAGTCGACCTGACCATCTTCTCCCTTCATTTGGCGGGGGTCTCATCTATTCTTGGAGCAATCAACTTTATTACCACAATTATTAACATAAAACCCCCAGCAATTTCCCAATATCAAACCCCCCTATTTGTCTGGGCAGTTTTAATTACCGCCGTCCTACTCCTGCTATCCCTACCAGTCCTTGCTGCAGGCATCACAATACTTCTAACAGATCGAAACCTAAACACAACCTTCTTTGACCCGGCCGGAGGAGGAGACCCCATTCTTTACCAACAC
>VERDE078-22|Astyanax bacalarensis|CH829-G06|Adult|BOLD:AAA6360
CTCTATTTAGTATTTGGTGCCTGAGCTGGGATGGTTGGGACTGCTTTAAGCCTGTTAATTCGGGCAGAGCTCGGCCAACCGGGATCCCTTCTAGGTGATGACCAGGTATATAATGTTCTGGTAACTGCACATGCTTTCGTTATAATTTTCTTTATAGTCATACCCGTTATAATCGGAGGCTTTGGAAATTGGCTAATCCCACTTATAATTGGCGCCCCAGACATAGCCTTCCCTCGAATAAATAACATAAGTTTTTGACTTCTTCCACCATCTTTTCTTCTCCTTCTAGCATCCTCTGGGGTCGAGGCCGGAGCAGGAACAGGATGAACTGTATACCCCCCTCTTGCTGGCAACCTTGCACATGCAGGAGCTTCCGTTGACCTGACCATTTTCTCACTACACTTAGCTGGTGTCTCCTCAATCTTAGGAGCAATCAATTTTATTACAACTATTATTAATATAAAACCCCCAGCTATTTCACAATACCAGACACCCTTATTTGTCTGAGCTGTCTTAGTGACAGCTGTCCTCCTTCTTCTTTCACTCCCCGTCTTAGCAGCTGGAATCACAATACTTCTTACAGATCGTAACCTTAATACTTCATTTTTTGACCCAGCGGGAGGTGGAGATCCTATCCTTTATCAACAC
>VERDE079-22|Thorichthys meeki|CH829-G07|Adult|BOLD:AAA4760
CTTTACCTAGTTTTTGGTGCCTGGGCCGGAATAGTAGGAACCGCCTTAAGCCTGCTGATCCGAGCAGAACTCAGCCAACCGGGCTCTCTCCTTGGAGATGACCAAATTTATAATGTAATCGTAACTGCACACGCCTTTGTAATAATTTTCTTTATAGTCATACCTATCATAATTGGAGGCTTCGGAAACTGACTAGTTCCACTCATGATTGGCGCCCCAGACATGGCCTTCCCACGGATGAATAACATGAGTTTTTGACTTCTCCCCCCTTCATTTCTCCTCCTCCTCGCTTCATCGGGAGTCGAAGCTGGCGCTGGGACAGGATGAACCGTCTACCCCCCACTAGCAGGCAATCTGGCACACGCTGGCCCCTCAGTCGACCTGACCATCTTCTCCCTTCATTTGGCGGGAGTCTCATCTATTCTTGGAGCAATCAACTTTATTACCACAATTATTAACATAAAACCCCCAGCAATTTCCCAATATCAAACCCCCCTATTTGTCTGGGCAGTTTTAATTACCGCCGTCCTACTCCTGCTATCCCTACCAGTCCTTGCTGCAGGCATCACAATACTTCTAACAGATCGAAACCTAAACACAACCTTCTTTGACCCGGCCGGAGGAGGAGACCCCATTCTTTACCAACAC
>VERDE080-22|Strongylura notata|CH829-G08|Settlement|BOLD:AAC4691
CTTTATCTAGTATTTGGTGCTTGAGCTGGAATAGTAGGCACTGCTTTAAGCCTTCTTATTCGAGCAGAACTAAGCCAACCCGGCTCCCTTTTAGGCGACGACCAAATTTACAATGTTATCGTTACGGCACATGCCTTTGTAATAATCTTTTTTATAGTAATACCTATTATAATTGGTGGTTTTGGAAACTGACTGATTCCTCTCATGATTGGGGCTCCAGATATAGCATTTCCTCGAATAAATAACATAAGCTTCTGATTATTACCCCCATCCTTCCTTCTCCTTCTAGCTTCATCCGGAGTAGAAGCTGGTGCAGGAACTGGATGAACTGTCTACCCTCCTCTAGCTGGTAATTTAGCCCATGCAGGAGCCTCAGTAGATTTAACAATTTTTTCCCTTCACCTAGCAGGTGTTTCATCAATTCTTGGAGCTATTAACTTTATTACCACAATTATTAATATAAAACCACCAGCAATTTCGCAATACCAGACACCTCTCTTTGTATGAGCTGTTCTAATTACTGCAGTCCTACTCCTCCTTTCCCTTCCTGTTTTAGCTGCAGGCATTACAATACTTCTAACCGATCGAAACCTAAACACCACCTTCTTCGACCCTGCCGGGGGAGGAGACCCCATCCTTTACCAACAC
>VERDE081-22|Jordanella pulchra|CH829-G09|Settlement|BOLD:AAD5728
CTCTATTTAGTATTTGGTGCCTGAGCCGGCATGGTCGGGACAGCTCTTAGTCTTCTTATTCGTGCCGAACTAAGTCAGCCTGGTTCCCTTCTGGGAGACGACCAAATTTATAATGTTATCGTTACAGCTCACGCCTTTGTAATAATCTTTTTTATAGTTATGCCTATCATGATTGGAGGCTTTGGCAACTGACTTGTGCCTTTAATGATTGGCGCACCTGACATAGCCTTCCCACGAATAAATAATATAAGCTTCTGGCTTCTTCCTCCCTCTTTTCTACTCCTCCTTGCCTCATCAGGCGTCGAAGCCGGGGCCGGGACAGGTTGAACAGTATATCCTCCTCTAGCAGGAAACCTTGCACATGCAGGAGCTTCCGTAGACCTAACCATCTTCTCTCTCCACCTGGCCGGAGTATCGTCGATTCTAGGGGCTATTAATTTTATTACAACTATTATTAATATAAAACCTCCTGCAATTTCCCAATACCAAACACCTCTATTCGTGTGGGCTGTTCTAATTACTGCTGTCCTTCTTCTCCTCTCACTCCCAGTTCTAGCCGCTGGTATTACCATACTGCTAACCGATCGAAACCTAAACACAACATTCTTTGACCCTGCAGGAGGTGGAGACCCAATTCTTTACCAACAC
>VERDE082-22|Dorosoma petenense|CH829-G10|Larvae|BOLD:AAC3463
CTTTATCTAGTATTTGGTGCCTGAGCGGGGATAGTAGGGACTGCCCTAAGCCTCCTAATTCGAGCAGAATTAAGCCAACCTGGAGCACTTCTTGGAGATGACCAGATCTACAATGTTATCGTTACAGCACATGCCTTCGTAATGATTTTCTTCATAGTAATGCCAATCCTGATTGGAGGATTTGGAAACTGGCTTGTCCCTTTAATGATCGGGGCACCCGACATGGCATTTCCCCGAATAAATAATATGAGCTTTTGACTCCTGCCCCCCTCTTTCCTTCTTCTTCTGGCCTCCTCGGGGGTAGAAGCCGGGGCGGGGACAGGATGAACAGTATACCCCCCTTTGTCAGGTAATCTAGCCCACGCCGGAGCATCCGTCGATCTAACTATTTTTTCACTACATCTTGCAGGTATCTCATCTATTCTCGGGGCAATCAATTTTATTACTACAATTATTAACATGAAACCCCCTGCAATCTCACAGTACCAGACACCCCTGTTTGTCTGATCAGTTCTAGTAACTGCCGTCCTCCTTCTCCTGTCCCTTCCAGTTCTGGCCGCCGGAATTACTATGCTACTTACAGACCGAAACCTTAACACAACTTTCTTTGACCCAGCAGGTGGAGGAGACCCAATTCTGTACCAACAC
>VERDE083-22|Dorosoma petenense|CH829-G11|Larvae|BOLD:AAC3463
CTTTATCTAGTATTTGGTGCCTGAGCGGGGATAGTAGGGACTGCCCTAAGCCTCCTAATTCGAGCAGAATTAAGCCAACCTGGAGCACTTCTTGGAGATGACCAGATCTACAATGTTATCGTTACAGCACATGCCTTCGTAATGATTTTCTTCATAGTAATGCCAATCCTGATTGGAGGATTTGGAAACTGGCTTGTCCCTTTAATGATCGGGGCACCCGACATGGCATTTCCCCGAATAAATAATATGAGCTTTTGACTCCTGCCCCCCTCTTTCCTTCTTCTTCTGGCCTCCTCGGGGGTAGAAGCCGGGGCGGGGACAGGATGAACAGTATACCCCCCTTTGTCAGGTAATCTAGCCCACGCCGGAGCATCCGTCGATCTAACTATTTTTTCACTACATCTTGCAGGTATCTCATCTATTCTCGGGGCAATCAATTTTATTACTACAATTATTAACATGAAACCCCCTGCAATCTCACAGTACCAGACACCCCTGTTTGTCTGATCAGTTCTAGTAACTGCCGTCCTCCTTCTCCTGTCCCTTCCAGTTCTGGCCGCCGGAATTACTATGCTACTTACAGACCGAAACCTTAACACAACTTTCTTTGACCCAGCAGGTGGAGGAGACCCAATTCTGTACCAACAC
>VERDE084-22|Floridichthys polyommus|CH829-G12|Larvae|BOLD:AAA6554
CTTTATTTAGTATTTGGTGCTTGAGCCGGTATGGTTGGAACTGCCCTGAGCCTGCTAATTCGTGCTGAACTAAGTCAGCCAGGCTCGCTCCTCGGCGACGATCAAATTTACAATGTAATCGTCACAGCCCATGCCTTTGTAATAATCTTTTTTATGGTTATGCCCATCATGATCGGCGGCTTCGGCAACTGACTAATCCCCCTAATGATCGGCGCCCCCGACATGGCCTTCCCTCGAATAAATAACATGAGCTTCTGACTTCTTCCGCCCTCCTTCCTCCTCCTTCTCGCCTCTTCTGGCGTAGAAGCCGGAGCCGGGACTGGTTGGACAGTCTATCCTCCTCTAGCGGGCAATCTCGCTCATGCAGGGGCCTCCGTAGACCTGACCATTTTCTCCCTCCACCTGGCTGGGGTATCATCTATTCTTGGGGCAATTAACTTTATTACAACCATCATTAATATGAAGCCTCCTGCAATTTCACAGTACCAAACACCTCTCTTTGTGTGAGCTGTTCTAATTACTGCAGTTCTTCTACTACTGTCCCTCCCAGTCCTTGCCGCCGGCATCACCATACTCCTAACCGATCGAAACTTAAACACAACTTTCTTCGACCCCGCGGGAGGAGGAGACCCTATTCTTTACCAACAC
>VERDE085-22|Floridichthys polyommus|CH829-H01|Larvae|BOLD:AAA6554
CTTTATTTAGTATTTGGTGCTTGAGCCGGTATGGTTGGAACTGCCCTGAGCCTGCTAATTCGTGCTGAACTAAGTCAGCCAGGCTCGCTCCTCGGCGACGATCAAATTTACAATGTAATCGTCACAGCCCATGCCTTTGTAATAATCTTTTTTATGGTTATGCCCATCATGATCGGCGGCTTCGGCAACTGACTAATCCCCCTAATGATCGGCGCCCCCGACATGGCCTTCCCTCGAATAAATAACATGAGCTTCTGACTTCTTCCGCCCTCCTTCCTCCTCCTTCTCGCCTCTTCTGGCGTAGAAGCCGGAGCCGGGACTGGTTGGACAGTCTATCCTCCTCTAGCGGGCAATCTCGCTCATGCAGGGGCCTCCGTAGACCTGACCATTTTCTCCCTCCACCTGGCTGGGGTATCATCTATTCTTGGGGCAATTAACTTTATTACAACCATCATTAATATGAAGCCTCCTGCAATTTCACAGTACCAAACACCTCTCTTTGTGTGAGCTGTTCTAATTACTGCAGTTCTTCTACTACTGTCCCTCCCAGTCCTTGCCGCCGGCATCACCATACTCCTAACCGATCGAAACTTAAACACAACTTTCTTCGACCCCGCGGGAGGAGGAGACCCTATTCTTTACCAACAC
>VERDE086-22|Strongylura notata|CH829-H02|Larvae|BOLD:AAC4691
CTTTATCTAGTATTTGGTGCTTGAGCTGGAATAGTAGGCACTGCTTTAAGCCTTCTTATTCGAGCAGAACTAAGCCAACCCGGCTCCCTTTTAGGCGACGACCAAATTTACAATGTTATCGTTACGGCACATGCCTTTGTAATAATCTTTTTTATAGTAATACCTATTATAATTGGTGGTTTTGGAAACTGACTGATTCCTCTCATGATTGGGGCTCCAGATATAGCATTTCCTCGAATAAATAACATAAGCTTCTGATTATTGCCCCCATCCTTCCTTCTCCTTCTAGCTTCATCCGGAGTAGAAGCTGGTGCAGGAACTGGATGAACTGTCTACCCTCCTCTAGCTGGTAATTTAGCCCATGCAGGAGCCTCAGTAGATTTAACAATTTTTTCCCTTCACCTAGCAGGTGTTTCATCAATTCTTGGAGCTATTAACTTTATTACCACAATTATTAATATAAAACCACCAGCAATTTCGCAATACCAGACACCTCTCTTTGTATGAGCTGTTCTAATTACTGCAGTCCTACTCCTCCTTTCCCTTCCTGTTTTAGCTGCAGGCATTACAATACTTCTAACCGATCGAAACCTAAACACCACCTTCTTCGACCCTGCCGGGGGAGGAGACCCCATCCTTTACCAACAC
>VERDE087-22|Chriodorus atherinoides|CH829-H03|Settlement|BOLD:AAD0222
CTCTACTTAGTATTTGGTGCTTGAGCTGGAATAGTAGGCACAGCCTTAAGCTTACTAATTCGTGCAGAACTGAGCCAACCAGGCTCACTCCTAGGCGACGATCAAATCTATAATGTTATTGTTACAGCCCATGCTTTTGTAATAATTTTCTTTATAGTAATACCAATCATGATCGGGGGGTTCGGTAATTGACTAATCCCTCTTATGATTGGGGCCCCTGACATAGCCTTCCCTCGAATAAATAACATGAGCTTCTGACTCCTCCCTCCCTCATTCCTTCTCCTTCTAGCTTCCTCCGGAGTTGAAGCAGGGGCAGGTACTGGGTGAACAGTATACCCCCCTCTATCCGGTAATCTTGCTCATGCAGGAGCATCCGTAGACCTAACAATCTTCTCTCTCCACCTGGCAGGTATTTCCTCGATTCTTGGGGCCATCAATTTTATTACAACAATTGTTAACATGAAACCCCCCGCAATCTCTCAATATCAAACCCCTCTATTCGTTTGAGCAGTTCTTATTACCGCTGTTCTACTCCTACTCTCTCTGCCTGTCCTGGCTGCTGGAATTACGATGCTCCTTACGGACCGAAATCTGAACACTACCTTCTTCGATCCTGCAGGAGGAGGAGACCCTATTCTTTACCAACAC
>VERDE088-22|Chriodorus atherinoides|CH829-H04|Settlement|BOLD:AAD0222
CTCTACTTAGTATTTGGTGCTTGAGCTGGAATAGTAGGCACAGCCTTAAGCTTACTAATTCGTGCAGAACTGAGCCAACCAGGCTCACTCCTAGGCGACGATCAAATCTATAATGTTATTGTTACAGCCCATGCTTTTGTAATAATTTTCTTTATAGTAATACCAATCATGATCGGGGGGTTCGGTAATTGACTAATCCCTCTTATGATTGGGGCCCCTGACATAGCCTTCCCTCGAATAAATAACATGAGCTTCTGACTCCTCCCTCCCTCATTCCTTCTCCTTCTAGCTTCCTCCGGAGTTGAAGCAGGGGCAGGTACTGGGTGAACAGTATACCCCCCTCTATCCGGTAATCTTGCTCATGCAGGAGCATCCGTAGACCTAACAATCTTCTCTCTCCACCTGGCAGGTATTTCCTCGATTCTTGGGGCCATCAATTTTATTACAACAATTGTTAACATGAAACCCCCCGCAATCTCTCAATATCAAACCCCTCTATTCGTTTGAGCAGTTCTTATTACCGCTGTTCTACTCCTACTCTCTCTGCCTGTCCTGGCTGCTGGAATTACGATGCTCCTTACGGACCGAAATCTGAACACTACCTTCTTCGATCCTGCAGGAGGAGGAGACCCTATTCTTTACCAACAC
>VERDE089-22|Jordanella pulchra|CH829-H05|Settlement|BOLD:AAD5728
CTCTATTTAGTATTTGGTGCCTGAGCCGGCATGGTCGGGACAGCTCTTAGTCTTCTTATTCGTGCCGAACTAAGTCAGCCTGGTTCCCTTCTGGGAGACGACCAAATTTATAATGTTATCGTTACAGCTCACGCCTTTGTAATAATCTTTTTTATAGTTATGCCTATCATGATTGGAGGCTTTGGCAACTGACTTGTGCCTTTAATGATTGGCGCACCTGACATAGCCTTCCCACGAATAAATAATATAAGCTTCTGGCTTCTTCCTCCCTCTTTTCTACTCCTCCTTGCCTCATCAGGCGTCGAAGCCGGGGCCGGGACAGGTTGAACAGTATATCCTCCTCTAGCAGGAAACCTTGCACATGCAGGAGCTTCCGTAGACCTAACCATCTTCTCTCTCCACCTGGCCGGAGTATCGTCGATTCTAGGGGCTATTAATTTTATTACAACTATTATTAATATAAAACCTCCTGCAATTTCCCAATACCAAACACCTCTATTCGTGTGGGCTGTTCTAATTACTGCTGTCCTTCTTCTCCTCTCACTCCCAGTTCTAGCCGCTGGTATTACCATACTGCTAACCGATCGAAACCTAAACACAACATTCTTTGACCCTGCAGGAGGTGGAGACCCAATTCTTTACCAACAC
>VERDE090-22|Cyprinodon artifrons|CH829-H06|Settlement|BOLD:AAA8182
CTTTATTTAGTATTTGGTGCCTGAGCCGGTATAGTCGGAACAGCCCTCAGCTTACTTATTCGTGCTGAACTAAGCCAGCCAGGCTCTCTCCTGGGCGACGACCAAATTTATAACGTAATCGTTACCGCTCATGCATTTGTAATAATCTTTTTTATAGTAATGCCAATTATGATTGGGGGCTTTGGCAACTGACTAATCCCCCTTATGATTGGAGCCCCTGATATGGCCTTCCCTCGAATAAACAACATAAGCTTCTGACTTCTTCCCCCCTCTTTCCTCCTTCTATTGGCCTCCTCAGGCGTAGAGGCAGGAGCCGGAACAGGCTGAACAGTCTACCCCCCTCTTGCAGGTAATCTGGCCCATGCAGGGGCTTCCGTAGACTTGACAATCTTCTCCCTACACCTAGCAGGAATTTCATCAATTCTTGGGGCTATTAATTTCATTACAACAATTATTAATATGAAACCCCCTGCTATTTCACAGTACCAAACACCCCTATTCGTCTGAGCCGTTCTTATTACTGCCGTTCTTCTCCTTCTCTCTCTTCCTGTTCTTGCTGCCGGCATCACCATGCTACTCACAGATCGTAATTTAAACACAACATTCTTCGACCCTGCAGGAGGAGGAGACCCCATCCTCTACCAACAC
>VERDE091-22|Chriodorus atherinoides|CH829-H07|Settlement|BOLD:AAD0222
CTCTACTTAGTATTTGGTGCTTGAGCTGGAATAGTAGGCACAGCCTTAAGCTTACTAATTCGTGCAGAACTGAGCCAACCAGGCTCACTCCTAGGCGACGATCAAATCTATAATGTTATTGTTACAGCCCATGCTTTTGTAATAATTTTCTTTATAGTAATACCAATCATGATCGGGGGGTTCGGTAATTGACTAATCCCTCTTATGATTGGGGCCCCTGACATAGCCTTCCCTCGAATAAATAACATGAGCTTCTGACTCCTCCCTCCCTCATTCCTTCTCCTTCTAGCTTCCTCCGGAGTTGAAGCAGGGGCAGGTACTGGGTGAACAGTATACCCCCCTCTATCCGGTAATCTTGCTCATGCAGGAGCATCCGTAGACCTAACAATCTTCTCTCTCCACCTGGCAGGTATTTCCTCGATTCTTGGGGCCATCAATTTTATTACAACAATTGTTAACATGAAACCCCCCGCAATCTCTCAATATCAAACCCCTCTATTCGTTTGAGCAGTTCTTATTACCGCTGTTCTACTCCTACTCTCTCTGCCTGTCCTGGCTGCTGGAATTACGATGCTCCTTACGGACCGAAATCTGAACACTACCTTCTTCGATCCTGCAGGAGGAGGAGACCCTATTCTTTACCAACAC
>VERDE092-22|Floridichthys polyommus|CH829-H08|Adult|BOLD:AAA6554
CTTTATTTAGTATTTGGTGCTTGAGCCGGTATGGTTGGAACTGCCCTGAGCCTGCTAATTCGTGCTGAACTAAGTCAGCCAGGCTCGCTCCTCGGCGACGATCAAATTTACAATGTAATCGTCACAGCCCATGCCTTTGTAATAATCTTTTTTATGGTTATGCCCATCATGATCGGCGGCTTCGGCAACTGACTAATCCCCCTAATGATCGGCGCCCCCGACATGGCCTTCCCTCGAATAAATAACATGAGCTTCTGACTTCTTCCGCCCTCCTTCCTCCTCCTTCTCGCCTCTTCTGGCGTAGAAGCCGGAGCCGGGACTGGTTGGACAGTCTATCCTCCTCTAGCGGGCAATCTCGCTCATGCAGGGGCCTCCGTAGACCTGACCATTTTCTCCCTCCACCTGGCTGGGGTATCATCTATTCTTGGGGCAATTAACTTTATTACAACCATCATTAATATGAAGCCTCCTGCAATTTCACAGTACCAAACACCTCTCTTTGTGTGAGCTGTTCTAATTACTGCAGTTCTTCTACTACTGTCCCTCCCAGTCCTTGCCGCCGGCATCACCATACTCCTAACCGATCGAAACTTAAACACAACTTTCTTCGACCCCGCGGGAGGAGGAGACCCTATTCTTTACCAACAC
>VERDE094-22|Astyanax bacalarensis|CH829-H10|Adult|BOLD:AAA6360
CTCTATTTAGTATTTGGTGCCTGAGCTGGGATGGTTGGGACTGCTTTAAGCCTGTTAATTCGGGCAGAGCTCGGCCAACCGGGATCCCTTCTAGGTGATGACCAGGTATATAATGTTCTGGTAACTGCACATGCTTTCGTTATAATTTTCTTTATAGTCATACCCGTTATAATCGGAGGCTTTGGAAATTGGCTAATCCCACTTATAATTGGCGCCCCAGACATAGCCTTCCCTCGAATAAATAACATAAGTTTTTGACTTCTTCCACCATCTTTTCTTCTCCTTCTAGCATCCTCTGGGGTCGAGGCCGGAGCAGGAACAGGATGAACTGTATACCCCCCTCTTGCTGGCAACCTTGCACATGCAGGAGCTTCCGTTGACCTGACCATTTTCTCACTACACTTAGCTGGTGTCTCCTCAATCTTAGGAGCAATCAATTTTATTACAACTATTATTAATATAAAACCCCCAGCTATTTCACAATACCAGACACCCTTATTTGTCTGAGCTGTCTTAGTGACAGCTGTCCTCCTTCTTCTTTCACTCCCCGTCTTAGCAGCTGGAATCACAATACTTCTTACAGATCGTAACCTTAATACTTCATTTTTTGACCCAGCGGGAGGTGGAGATCCTATCCTTTATCAACAC
>VERDE096-22|Dorosoma petenense|CH842-A01|Larvae|BOLD:AAC3463
CTTTATCTAGTATTTGGTGCCTGAGCGGGGATAGTAGGGACTGCCCTAAGCCTCCTAATTCGAGCAGAATTAAGCCAACCTGGAGCACTTCTTGGAGATGACCAGATCTACAATGTTATCGTTACAGCACATGCCTTCGTAATGATTTTCTTCATAGTAATGCCAATCCTGATTGGAGGATTTGGAAACTGGCTTGTCCCTTTAATGATCGGGGCACCCGACATGGCATTTCCCCGAATAAATAATATGAGCTTTTGACTCCTGCCCCCCTCTTTCCTTCTTCTTCTGGCCTCCTCGGGGGTAGAAGCCGGGGCGGGGACAGGATGAACAGTATACCCCCCTTTGTCAGGTAATCTAGCCCACGCCGGAGCATCCGTCGATCTAACTATTTTTTCACTACATCTTGCAGGTATCTCATCTATTCTCGGGGCAATCAATTTTATTACTACAATTATTAACATGAAACCCCCTGCAATCTCACAGTACCAGACACCCCTGTTTGTCTGATCAGTTCTAGTAACTGCCGTCCTCCTTCTCCTGTCCCTTCCAGTTCTGGCCGCCGGAATTACTATGCTACTTACAGACCGAAACCTTAACACAACTTTCTTTGACCCAGCAGGTGGAGGAGACCCAATTCTGTACCAACAC
>VERDE097-22|Dorosoma petenense|CH842-A02|Larvae|BOLD:AAC3463
CTTTATCTAGTATTTGGTGCCTGAGCGGGGATAGTAGGGACTGCCCTAAGCCTCCTAATTCGAGCAGAATTAAGCCAACCTGGAGCACTTCTTGGAGATGACCAGATCTACAATGTTATCGTTACAGCACATGCCTTCGTAATGATTTTCTTCATAGTAATGCCAATCCTGATTGGAGGATTTGGAAACTGGCTTGTCCCTTTAATGATCGGGGCACCCGACATGGCATTTCCCCGAATAAATAATATGAGCTTTTGACTCCTGCCCCCCTCTTTCCTTCTTCTTCTGGCCTCCTCGGGGGTAGAAGCCGGGGCGGGGACAGGATGAACAGTATACCCCCCTTTGTCAGGTAATCTAGCCCACGCCGGAGCATCCGTCGATCTAACTATTTTTTCACTACATCTTGCAGGTATCTCATCTATTCTCGGGGCAATCAATTTTATTACTACAATTATTAACATGAAACCCCCTGCAATCTCACAGTACCAGACACCCCTGTTTGTCTGATCAGTTCTAGTAACTGCCGTCCTCCTTCTCCTGTCCCTTCCAGTTCTGGCCGCCGGAATTACTATGCTACTTACAGACCGAAACCTTAACACAACTTTCTTTGACCCAGCAGGTGGAGGAGACCCAATTCTGTACCAACAC
>VERDE098-22|Gobiosoma yucatanum|CH842-A03|Larvae|
CTCTATCTAATCTTTGGTGCATGAGCTGGCATAGTCGGCACCGCCCTAAGCCTTTTAATTCGTGCGGAACTCAGCCAACCCGGCGCATTGCTTGGGGACGATCAGATCTATAACGTGATCGTCACTGCCCACGCCTTCGTAATAATTTTCTTTATAGTAATACCAATTATAATTGGAGGCTTTGGGAACTGACTAATCCCCCTAATGATTGGAGCCCCCGATATGGCCTTTCCCCGGATGAACAACATGAGCTTTTGGCTCCTCCCTCCCTCTTTCCTACTACTCCTTGCCTCTTCAGGCGTTGAAGCTGGAGCCGGAACAGGCTGAACTGTTTACCCCCCACTATCAGGGAACTTAGCACACGCCGGGGCATCTGTTGACCTGACAATCTTTTCTCTACACCTCGCCGGAATTTCCTCCATTCTAGGAGCAATTAATTTTATCACCACAATTCTAAACATGAAACCACCCGCTGTTTCACAATACCAAACGCCACTCTTCGTTTGAGCCGTCCTTATTACAGCTGTACTCCTGCTCCTCTCCCTGCCCGTTCTTGCTGCCGGCATCACCATGCTACTCACAGACCGAAACCTCAACACTACTTTCTTTGACCCCGCCGGAGGAGGGGATCCAATTTTATATCAACAC
>VERDE099-22|Lophogobius cyprinoides|CH842-A04|Larvae|BOLD:AAB6671
CTTTATCTCGTATTTGGTGCTTGGGCCGGAATAGTGGGGACCGCACTAAGCCTGTTAATCCGGGCTGAGCTAAGTCAACCTGGAGCCCTCCTAGGAGACGACCAGATTTACAACGTAATCGTAACCGCTCACGCATTCGTTATAATTTTCTTTATAGTAATACCAATCATGATTGGCGGATTTGGAAATTGACTCATTCCGCTAATAGTTGGGGCCCCAGACATGGCCTTCCCTCGTATAAATAACATAAGCTTTTGACTTTTACCCCCCTCCTTCCTACTTCTCCTGGCATCCTCCGGGGTTGAGGCGGGGGCTGGAACCGGATGAACCGTTTACCCCCCTCTAGCAGGCAACCTAGCCCACGCAGGAGCGTCAGTAGACTTAACTATTTTTTCACTTCACCTGGCCGGTATCTCCTCAATCCTAGGCGCAATTAACTTCATTACTACTATCTTGAACATAAAACCCCCCGCTATTTCACAGTACCAAACACCTTTATTCGTCTGAGCTGTCCTAATTACAGCGGTTCTCCTTCTTTTGTCCCTGCCAGTTCTAGCCGCGGGAATCACTATACTCCTCACTGACCGCAACCTCAACACAACCTTCTTTGACCCCGCAGGAGGGGGAGACCCCATCTTGTACCAACAC
>VERDE100-22|Lophogobius cyprinoides|CH842-A05|Larvae|BOLD:AAB6671
CTTTATCTCGTATTTGGTGCTTGGGCCGGAATAGTGGGGACCGCACTAAGCCTGTTAATCCGGGCTGAGCTAAGTCAACCTGGAGCCCTCCTAGGAGACGACCAGATTTACAACGTAATCGTAACCGCTCACGCATTCGTTATAATTTTCTTTATAGTAATACCAATCATGATTGGCGGATTTGGAAATTGACTCATTCCGCTAATAGTTGGGGCCCCAGACATGGCCTTCCCTCGTATAAATAACATAAGCTTTTGACTTTTACCCCCCTCCTTCCTACTTCTCCTGGCATCCTCCGGGGTTGAGGCGGGGGCTGGAACCGGATGAACCGTTTACCCCCCTCTAGCAGGCAACCTAGCCCACGCAGGAGCGTCAGTAGACTTAACTATTTTTTCACTTCACCTGGCCGGTATCTCCTCAATCCTAGGCGCAATTAACTTCATTACTACTATCTTGAACATAAAACCCCCCGCTATTTCACAGTACCAAACACCTTTATTCGTCTGAGCTGTCCTAATTACAGCGGTTCTCCTTCTTTTGTCCCTGCCAGTTCTAGCCGCGGGAATCACTATACTCCTCACTGACCGCAACCTCAACACAACCTTCTTTGACCCCGCAGGAGGGGGAGACCCCATCTTGTACCAACAC
>VERDE101-22|Lophogobius cyprinoides|CH842-A06|Larvae|BOLD:AAB6671
CTTTATCTCGTATTTGGTGCTTGGGCCGGAATAGTGGGGACCGCACTAAGCCTGTTAATCCGGGCTGAGCTAAGTCAACCTGGAGCCCTCCTAGGAGACGACCAGATTTACAACGTAATCGTAACCGCTCACGCATTCGTTATAATTTTCTTTATAGTAATACCAATCATGATTGGCGGATTTGGAAATTGACTCATTCCGCTAATAGTTGGGGCCCCAGACATGGCCTTCCCTCGTATAAATAACATAAGCTTTTGACTTTTACCCCCCTCCTTCCTACTTCTCCTGGCATCCTCCGGGGTTGAGGCGGGGGCTGGAACCGGATGAACCGTTTACCCCCCTCTAGCAGGCAACCTAGCCCACGCAGGAGCGTCAGTAGACTTAACTATTTTTTCACTTCACCTGGCCGGTATCTCCTCAATCCTAGGCGCAATTAACTTCATTACTACTATCTTGAACATAAAACCCCCCGCTATTTCACAGTACCAAACACCTTTATTCGTCTGAGCTGTCCTAATTACAGCGGTTCTCCTTCTTTTGTCCCTGCCAGTTCTAGCCGCGGGAATCACTATACTCCTCACTGACCGCAACCTCAACACAACCTTCTTTGACCCCGCAGGAGGGGGAGACCCCATCTTGTACCAACAC
>VERDE102-22|Lophogobius cyprinoides|CH842-A07|Larvae|BOLD:AAB6671
CTTTATCTCGTATTTGGTGCTTGGGCCGGAATAGTGGGGACCGCACTAAGCCTGTTAATCCGGGCTGAGCTAAGTCAACCTGGAGCCCTCCTAGGAGACGACCAGATTTACAACGTAATCGTAACCGCTCACGCATTCGTTATAATTTTCTTTATAGTAATACCAATCATGATTGGCGGATTTGGAAATTGACTCATTCCGCTAATAGTTGGGGCCCCAGACATGGCCTTCCCTCGTATAAATAACATAAGCTTTTGACTTTTACCCCCCTCCTTCCTACTTCTCCTGGCATCCTCCGGGGTTGAGGCGGGGGCTGGAACCGGATGAACCGTTTACCCCCCTCTAGCAGGCAACCTAGCCCACGCAGGAGCGTCAGTAGACTTAACTATTTTTTCACTTCACCTGGCCGGTATCTCCTCAATCCTAGGCGCAATTAACTTCATTACTACTATCTTGAACATAAAACCCCCCGCTATTTCACAGTACCAAACACCTTTATTCGTCTGAGCTGTCCTAATTACAGCGGTTCTCCTTCTTTTGTCCCTGCCAGTTCTAGCCGCGGGAATCACTATACTCCTCACTGACCGCAACCTCAACACAACCTTCTTTGACCCCGCAGGAGGGGGAGACCCCATCTTGTACCAACAC
>VERDE106-22|Chriodorus atherinoides|CH842-A11|Larvae|BOLD:AAD0222
CTCTACTTAGTATTTGGTGCTTGAGCTGGAATAGTAGGCACAGCCTTAAGCTTACTAATTCGTGCAGAACTGAGCCAACCAGGCTCACTCCTAGGCGACGATCAAATCTATAATGTTATTGTTACAGCCCATGCTTTTGTAATAATTTTCTTTATAGTAATACCAATCATGATCGGGGGGTTCGGTAATTGACTAATCCCTCTTATGATTGGGGCCCCTGACATAGCCTTCCCTCGAATAAATAACATGAGCTTCTGACTCCTCCCTCCCTCATTCCTTCTCCTTCTAGCTTCCTCCGGAGTTGAAGCAGGGGCAGGTACTGGGTGAACAGTATACCCCCCTCTATCCGGTAATCTTGCTCATGCAGGAGCATCCGTAGACCTAACAATCTTCTCTCTCCACCTGGCAGGTATTTCCTCGATTCTTGGGGCCATCAATTTTATTACAACAATTGTTAACATGAAACCCCCCGCAATCTCTCAATATCAAACCCCTCTATTCGTTTGAGCAGTTCTTATTACCGCTGTTCTACTCCTACTCTCTCTGCCTGTCCTGGCTGCTGGAATTACGATGCTCCTTACGGACCGAAATCTGAACACTACCTTCTTCGATCCTGCAGGAGGAGGAGACCCTATTCTTTACCAACAC
>VERDE107-22|Chriodorus atherinoides|CH842-A12|Larvae|BOLD:AAD0222
CTCTACTTAGTATTTGGTGCTTGAGCTGGAATAGTAGGCACAGCCTTAAGCTTACTAATTCGTGCAGAACTGAGCCAACCAGGCTCACTCCTAGGCGACGATCAAATCTATAATGTTATTGTTACAGCCCATGCTTTTGTAATAATTTTCTTTATAGTAATACCAATCATGATCGGGGGGTTCGGTAATTGACTAATCCCTCTTATGATTGGGGCCCCTGACATAGCCTTCCCTCGAATAAATAACATGAGCTTCTGACTCCTCCCTCCCTCATTCCTTCTCCTTCTAGCTTCCTCCGGAGTTGAAGCAGGGGCAGGTACTGGGTGAACAGTATACCCCCCTCTATCCGGTAATCTTGCTCATGCAGGAGCATCCGTAGACCTAACAATCTTCTCTCTCCACCTGGCAGGTATTTCCTCGATTCTTGGGGCCATCAATTTTATTACAACAATTGTTAACATGAAACCCCCCGCAATCTCTCAATATCAAACCCCTCTATTCGTTTGAGCAGTTCTTATTACCGCTGTTCTACTCCTACTCTCTCTGCCTGTCCTGGCTGCTGGAATTACGATGCTCCTTACGGACCGAAATCTGAACACTACCTTCTTCGATCCTGCAGGAGGAGGAGACCCTATTCTTTACCAACAC
>VERDE108-22|Chriodorus atherinoides|CH842-B01|Settlement stage|BOLD:AAD0222
CTCTACTTAGTATTTGGTGCTTGAGCTGGAATAGTAGGCACAGCCTTAAGCTTACTAATTCGTGCAGAACTGAGCCAACCAGGCTCACTCCTAGGCGACGATCAAATCTATAATGTTATTGTTACAGCCCATGCTTTTGTAATAATTTTCTTTATAGTAATACCAATCATGATCGGGGGGTTCGGTAATTGACTAATCCCTCTTATGATTGGGGCCCCTGACATAGCCTTCCCTCGAATAAATAACATGAGCTTCTGACTCCTCCCTCCCTCATTCCTTCTCCTTCTAGCTTCCTCCGGAGTTGAAGCAGGGGCAGGTACTGGGTGAACAGTATACCCCCCTCTATCCGGTAATCTTGCTCATGCAGGAGCATCCGTAGACCTAACAATCTTCTCTCTCCACCTGGCAGGTATTTCCTCGATTCTTGGGGCCATCAATTTTATTACAACAATTGTTAACATGAAACCCCCCGCAATCTCTCAATATCAAACCCCTCTATTCGTTTGAGCAGTTCTTATTACCGCTGTTCTACTCCTACTCTCTCTGCCTGTCCTGGCTGCTGGAATTACGATGCTCCTTACGGACCGAAATCTGAACACTACCTTCTTCGATCCTGCAGGAGGAGGAGACCCTATTCTTTACCAACAC
>VERDE109-22|Dorosoma petenense|CH842-B02|Larvae|BOLD:AAC3463
CTTTATCTAGTATTTGGTGCCTGAGCGGGGATAGTAGGGACTGCCCTAAGCCTCCTAATTCGAGCAGAATTAAGCCAACCTGGAGCACTTCTTGGAGATGACCAGATCTACAATGTTATCGTTACAGCACATGCCTTCGTAATGATTTTCTTCATAGTAATGCCAATCCTGATTGGAGGATTTGGAAACTGGCTTGTCCCTTTAATGATCGGGGCACCCGACATGGCATTTCCCCGAATAAATAATATGAGCTTTTGACTCCTGCCCCCCTCTTTCCTTCTTCTTCTGGCCTCCTCGGGGGTAGAAGCCGGGGCGGGGACAGGATGAACAGTATACCCCCCTTTGTCAGGTAATCTAGCCCACGCCGGAGCATCCGTCGATCTAACTATTTTTTCACTACATCTTGCAGGTATCTCATCTATTCTCGGGGCAATCAATTTTATTACTACAATTATTAACATGAAACCCCCTGCAATCTCACAGTACCAGACACCCCTGTTTGTCTGATCAGTTCTAGTAACTGCCGTCCTCCTTCTCCTGTCCCTTCCAGTTCTGGCCGCCGGAATTACTATGCTACTTACAGACCGAAACCTTAACACAACTTTCTTTGACCCAGCAGGTGGAGGAGACCCAATTCTGTACCAACAC
>VERDE110-22|Dorosoma petenense|CH842-B03|Larvae|BOLD:AAC3463
CTTTATCTAGTATTTGGTGCCTGAGCGGGGATAGTAGGGACTGCCCTAAGCCTCCTAATTCGAGCAGAATTAAGCCAACCTGGAGCACTTCTTGGAGATGACCAGATCTACAATGTTATCGTTACAGCACATGCCTTCGTAATGATTTTCTTCATAGTAATGCCAATCCTGATTGGAGGATTTGGAAACTGGCTTGTCCCTTTAATGATCGGGGCACCCGACATGGCATTTCCCCGAATAAATAATATGAGCTTTTGACTCCTGCCCCCCTCTTTCCTTCTTCTTCTGGCCTCCTCGGGGGTAGAAGCCGGGGCGGGGACAGGATGAACAGTATACCCCCCTTTGTCAGGTAATCTAGCCCACGCCGGAGCATCCGTCGATCTAACTATTTTTTCACTACATCTTGCAGGTATCTCATCTATTCTCGGGGCAATCAATTTTATTACTACAATTATTAACATGAAACCCCCTGCAATCTCACAGTACCAGACACCCCTGTTTGTCTGATCAGTTCTAGTAACTGCCGTCCTCCTTCTCCTGTCCCTTCCAGTTCTGGCCGCCGGAATTACTATGCTACTTACAGACCGAAACCTTAACACAACTTTCTTTGACCCAGCAGGTGGAGGAGACCCAATTCTGTACCAACAC
>VERDE111-22|Dorosoma petenense|CH842-B04|Larvae|BOLD:AAC3463
CTTTATCTAGTATTTGGTGCCTGAGCGGGGATAGTAGGGACTGCCCTAAGCCTCCTAATTCGAGCAGAATTAAGCCAACCTGGAGCACTTCTTGGAGATGACCAGATCTACAATGTTATCGTTACAGCACATGCCTTCGTAATGATTTTCTTCATAGTAATGCCAATCCTGATTGGAGGATTTGGAAACTGGCTTGTCCCTTTAATGATCGGGGCACCCGACATGGCATTTCCCCGAATAAATAATATGAGCTTTTGACTCCTGCCCCCCTCTTTCCTTCTTCTTCTGGCCTCCTCGGGGGTAGAAGCCGGGGCGGGGACAGGATGAACAGTATACCCCCCTTTGTCAGGTAATCTAGCCCACGCCGGAGCATCCGTCGATCTAACTATTTTTTCACTACATCTTGCAGGTATCTCATCTATTCTCGGGGCAATCAATTTTATTACTACAATTATTAACATGAAACCCCCTGCAATCTCACAGTACCAGACACCCCTGTTTGTCTGATCAGTTCTAGTAACTGCCGTCCTCCTTCTCCTGTCCCTTCCAGTTCTGGCCGCCGGAATTACTATGCTACTTACAGACCGAAACCTTAACACAACTTTCTTTGACCCAGCAGGTGGAGGAGACCCAATTCTGTACCAACAC
>VERDE112-22|Dorosoma petenense|CH842-B05|Larvae|BOLD:AAC3463
CTTTATCTAGTATTTGGTGCCTGAGCGGGGATAGTAGGGACTGCCCTAAGCCTCCTAATTCGAGCAGAATTAAGCCAACCTGGAGCACTTCTTGGAGATGACCAGATCTACAATGTTATCGTTACAGCACATGCCTTCGTAATGATTTTCTTCATAGTAATGCCAATCCTGATTGGAGGATTTGGAAACTGGCTTGTCCCTTTAATGATCGGGGCACCCGACATGGCATTTCCCCGAATAAATAATATGAGCTTTTGACTCCTGCCCCCCTCTTTCCTTCTTCTTCTGGCCTCCTCGGGGGTAGAAGCCGGGGCGGGGACAGGATGAACAGTATACCCCCCTTTGTCAGGTAATCTAGCCCACGCCGGAGCATCCGTCGATCTAACTATTTTTTCACTACATCTTGCAGGTATCTCATCTATTCTCGGGGCAATCAATTTTATTACTACAATTATTAACATGAAACCCCCTGCAATCTCACAGTACCAGACACCCCTGTTTGTCTGATCAGTTCTAGTAACTGCCGTCCTCCTTCTCCTGTCCCTTCCAGTTCTGGCCGCCGGAATTACTATGCTACTTACAGACCGAAACCTTAACACAACTTTCTTTGACCCAGCAGGTGGAGGAGACCCAATTCTGTACCAACAC
>VERDE113-22|Dorosoma petenense|CH842-B06|Larvae|BOLD:AAC3463
CTTTATCTAGTATTTGGTGCCTGAGCGGGGATAGTAGGGACTGCCCTAAGCCTCCTAATTCGAGCAGAATTAAGCCAACCTGGAGCACTTCTTGGAGATGACCAGATCTACAATGTTATCGTTACAGCACATGCCTTCGTAATGATTTTCTTCATAGTAATGCCAATCCTGATTGGAGGATTTGGAAACTGGCTTGTCCCTTTAATGATCGGGGCACCCGACATGGCATTTCCCCGAATAAATAATATGAGCTTTTGACTCCTGCCCCCCTCTTTCCTTCTTCTTCTGGCCTCCTCGGGGGTAGAAGCCGGGGCGGGGACAGGATGAACAGTATACCCCCCTTTGTCAGGTAATCTAGCCCACGCCGGAGCATCCGTCGATCTAACTATTTTTTCACTACATCTTGCAGGTATCTCATCTATTCTCGGGGCAATCAATTTTATTACTACAATTATTAACATGAAACCCCCTGCAATCTCACAGTACCAGACACCCCTGTTTGTCTGATCAGTTCTAGTAACTGCCGTCCTCCTTCTCCTGTCCCTTCCAGTTCTGGCCGCCGGAATTACTATGCTACTTACAGACCGAAACCTTAACACAACTTTCTTTGACCCAGCAGGTGGAGGAGACCCAATTCTGTACCAACAC
>VERDE114-22|Dorosoma petenense|CH842-B07|Larvae|BOLD:AAC3463
CTTTATCTAGTATTTGGTGCCTGAGCGGGGATAGTAGGGACTGCCCTAAGCCTCCTAATTCGAGCAGAATTAAGCCAACCTGGAGCACTTCTTGGAGATGACCAGATCTACAATGTTATCGTTACAGCACATGCCTTCGTAATGATTTTCTTCATAGTAATGCCAATCCTGATTGGAGGATTTGGAAACTGGCTTGTCCCTTTAATGATCGGGGCACCCGACATGGCATTTCCCCGAATAAATAATATGAGCTTTTGACTCCTGCCCCCCTCTTTCCTTCTTCTTCTGGCCTCCTCGGGGGTAGAAGCCGGGGCGGGGACAGGATGAACAGTATACCCCCCTTTGTCAGGTAATCTAGCCCACGCCGGAGCATCCGTCGATCTAACTATTTTTTCACTACATCTTGCAGGTATCTCATCTATTCTCGGGGCAATCAATTTTATTACTACAATTATTAACATGAAACCCCCTGCAATCTCACAGTACCAGACACCCCTGTTTGTCTGATCAGTTCTAGTAACTGCCGTCCTCCTTCTCCTGTCCCTTCCAGTTCTGGCCGCCGGAATTACTATGCTACTTACAGACCGAAACCTTAACACAACTTTCTTTGACCCAGCAGGTGGAGGAGACCCAATTCTGTACCAACAC
>VERDE115-22|Dorosoma petenense|CH842-B08|Larvae|BOLD:AAC3463
CTTTATCTAGTATTTGGTGCCTGAGCGGGGATAGTAGGGACTGCCCTAAGCCTCCTAATTCGAGCAGAATTAAGCCAACCTGGAGCACTTCTTGGAGATGACCAGATCTACAATGTTATCGTTACAGCACATGCCTTCGTAATGATTTTCTTCATAGTAATGCCAATCCTGATTGGAGGATTTGGAAACTGGCTTGTCCCTTTAATGATCGGGGCACCCGACATGGCATTTCCCCGAATAAATAATATGAGCTTTTGACTCCTGCCCCCCTCTTTCCTTCTTCTTCTGGCCTCCTCGGGGGTAGAAGCCGGGGCGGGGACAGGATGAACAGTATACCCCCCTTTGTCAGGTAATCTAGCCCACGCCGGAGCATCCGTCGATCTAACTATTTTTTCACTACATCTTGCAGGTATCTCATCTATTCTCGGGGCAATCAATTTTATTACTACAATTATTAACATGAAACCCCCTGCAATCTCACAGTACCAGACACCCCTGTTTGTCTGATCAGTTCTAGTAACTGCCGTCCTCCTTCTCCTGTCCCTTCCAGTTCTGGCCGCCGGAATTACTATGCTACTTACAGACCGAAACCTTAACACAACTTTCTTTGACCCAGCAGGTGGAGGAGACCCAATTCTGTACCAACAC
>VERDE116-22|Lophogobius cyprinoides|CH842-B09|Larvae|BOLD:AAB6671
CTTTATCTCGTATTTGGTGCTTGGGCCGGAATAGTGGGGACCGCACTAAGCCTGTTAATCCGGGCTGAGCTAAGTCAACCTGGAGCCCTCCTAGGAGACGACCAGATTTACAACGTAATCGTAACCGCTCACGCATTCGTTATAATTTTCTTTATAGTAATACCAATCATGATTGGCGGATTTGGAAATTGACTCATTCCGCTAATAGTTGGGGCCCCAGACATGGCCTTCCCTCGTATAAATAACATAAGCTTTTGACTTTTACCCCCCTCCTTCCTACTTCTCCTGGCATCCTCCGGGGTTGAGGCGGGGGCTGGAACCGGATGAACCGTTTACCCCCCTCTAGCAGGCAACCTAGCCCACGCAGGAGCGTCAGTAGACTTAACTATTTTTTCACTTCACCTGGCCGGTATCTCCTCAATCCTAGGCGCAATTAACTTCATTACTACTATCTTGAACATAAAACCCCCCGCTATTTCACAGTACCAAACACCTTTATTCGTCTGAGCTGTCCTAATTACAGCGGTTCTCCTTCTTTTGTCCCTGCCAGTTCTAGCCGCGGGAATCACTATACTCCTCACTGACCGCAACCTCAACACAACCTTCTTTGACCCCGCAGGAGGGGGAGACCCCATCTTGTACCAACAC
>VERDE117-22|Lophogobius cyprinoides|CH842-B10|Larvae|BOLD:AAB6671
CTTTATCTCGTATTTGGTGCTTGGGCCGGAATAGTGGGGACCGCACTAAGCCTGTTAATCCGGGCTGAGCTAAGTCAACCTGGAGCCCTCCTAGGAGACGACCAGATTTACAACGTAATCGTAACCGCTCACGCATTCGTTATAATTTTCTTTATAGTAATACCAATCATGATTGGCGGATTTGGAAATTGACTCATTCCGCTAATAGTTGGGGCCCCAGACATGGCCTTCCCTCGTATAAATAACATAAGCTTTTGACTTTTACCCCCCTCCTTCCTACTTCTCCTGGCATCCTCCGGGGTTGAGGCGGGGGCTGGAACCGGATGAACCGTTTACCCCCCTCTAGCAGGCAACCTAGCCCACGCAGGAGCGTCAGTAGACTTAACTATTTTTTCACTTCACCTGGCCGGTATCTCCTCAATCCTAGGCGCAATTAACTTCATTACTACTATCTTGAACATAAAACCCCCCGCTATTTCACAGTACCAAACACCTTTATTCGTCTGAGCTGTCCTAATTACAGCGGTTCTCCTTCTTTTGTCCCTGCCAGTTCTAGCCGCGGGAATCACTATACTCCTCACTGACCGCAACCTCAACACAACCTTCTTTGACCCCGCAGGAGGGGGAGACCCCATCTTGTACCAACAC
>VERDE118-22|Lophogobius cyprinoides|CH842-B11|Larvae|BOLD:AAB6671
CTTTATCTCGTATTTGGTGCTTGGGCCGGAATAGTGGGGACCGCACTAAGCCTGTTAATCCGGGCTGAGCTAAGTCAACCTGGAGCCCTCCTAGGAGACGACCAGATTTACAACGTAATCGTAACCGCTCACGCATTCGTTATAATTTTCTTTATAGTAATACCAATCATGATTGGCGGATTTGGAAATTGACTCATTCCGCTAATAGTTGGGGCCCCAGACATGGCCTTCCCTCGTATAAATAACATAAGCTTTTGACTTTTACCCCCCTCCTTCCTACTTCTCCTGGCATCCTCCGGGGTTGAGGCGGGGGCTGGAACCGGATGAACCGTTTACCCCCCTCTAGCAGGCAACCTAGCCCACGCAGGAGCGTCAGTAGACTTAACTATTTTTTCACTTCACCTGGCCGGTATCTCCTCAATCCTAGGCGCAATTAACTTCATTACTACTATCTTGAACATAAAACCCCCCGCTATTTCACAGTACCAAACACCTTTATTCGTCTGAGCTGTCCTAATTACAGCGGTTCTCCTTCTTTTGTCCCTGCCAGTTCTAGCCGCGGGAATCACTATACTCCTCACTGACCGCAACCTCAACACAACCTTCTTTGACCCCGCAGGAGGGGGAGACCCCATCTTGTACCAACAC
>VERDE124-22|Gobiosoma yucatanum|CH842-C05|Larvae|
CTCTATCTAATCTTTGGTGCATGAGCTGGCATAGTCGGCACCGCCCTAAGCCTTTTAATTCGTGCGGAACTCAGCCAACCCGGCGCATTGCTTGGGGACGATCAGATCTATAACGTGATCGTCACTGCCCACGCCTTCGTAATAATTTTCTTTATAGTAATACCAATTATAATTGGAGGCTTTGGGAACTGACTAATCCCCCTAATGATTGGAGCCCCCGATATGGCCTTTCCCCGGATGAACAACATGAGCTTTTGGCTCCTCCCTCCCTCTTTCCTACTACTCCTTGCCTCTTCAGGCGTTGAAGCTGGAGCCGGAACAGGCTGAACTGTTTACCCCCCACTATCAGGGAACTTAGCACACGCCGGGGCATCTGTTGACCTGACAATCTTTTCTCTACACCTCGCCGGAATTTCCTCCATTCTAGGAGCAATTAATTTTATCACCACAATTCTAAACATGAAACCACCCGCTGTTTCACAATACCAAACGCCACTCTTCGTTTGAGCCGTCCTTATTACAGCTGTACTCCTGCTCCTCTCCCTGCCCGTTCTTGCTGCCGGCATCACCATGCTACTCACAGACCGAAACCTCAACACTACTTTCTTTGACCCCGCCGGAGGAGGGGATCCAATTTTATATCAACAC
>VERDE126-22|Cyprinodon artifrons|CH842-C07|Juvenil|BOLD:AAA8182
CTTTATTTAGTATTTGGTGCCTGAGCCGGTATAGTCGGAACAGCCCTCAGCTTACTTATTCGTGCTGAACTAAGCCAGCCAGGCTCTCTCCTGGGCGACGACCAAATTTATAACGTAATCGTTACCGCTCATGCATTTGTAATAATCTTTTTTATAGTAATGCCAATTATGATTGGGGGCTTTGGCAACTGACTAATCCCCCTTATGATTGGAGCCCCTGATATGGCCTTCCCTCGAATAAACAACATAAGCTTCTGACTTCTTCCCCCCTCTTTCCTCCTTCTATTGGCCTCCTCAGGCGTAGAGGCAGGAGCCGGAACAGGCTGAACAGTCTACCCCCCTCTTGCAGGTAATCTGGCCCATGCAGGGGCTTCCGTAGACTTGACAATCTTCTCCCTACACCTAGCAGGAATTTCATCAATTCTTGGGGCTATTAATTTCATTACAACAATTATTAATATGAAACCCCCTGCTATTTCACAGTACCAAACACCCCTATTCGTCTGAGCCGTTCTTATTACTGCCGTTCTTCTCCTTCTCTCTCTTCCTGTTCTTGCTGCCGGCATCACCATGCTACTCACAGATCGTAATTTAAACACAACATTCTTCGACCCTGCAGGAGGAGGAGACCCCATCCTCTACCAACAC
>VERDE127-22|Lophogobius cyprinoides|CH842-C08|Larvae|BOLD:AAB6671
CTTTATCTCGTATTTGGTGCTTGGGCCGGAATAGTGGGGACCGCACTAAGCCTGTTAATCCGGGCTGAGCTAAGTCAACCTGGAGCCCTCCTAGGAGACGACCAGATTTACAACGTAATCGTAACCGCTCACGCATTCGTTATAATTTTCTTTATAGTAATACCAATCATGATTGGCGGATTTGGAAATTGACTCATTCCGCTAATAGTTGGGGCCCCAGACATGGCCTTCCCTCGTATAAATAACATAAGCTTTTGACTTTTACCCCCCTCCTTCCTACTTCTCCTGGCATCCTCCGGGGTTGAGGCGGGGGCTGGAACCGGATGAACCGTTTACCCCCCTCTAGCAGGCAACCTAGCCCACGCAGGAGCGTCAGTAGACTTAACTATTTTTTCACTTCACCTGGCCGGTATCTCCTCAATCCTAGGCGCAATTAACTTCATTACTACTATCTTGAACATAAAACCCCCCGCTATTTCACAGTACCAAACACCTTTATTCGTCTGAGCTGTCCTAATTACAGCGGTTCTCCTTCTTTTGTCCCTGCCAGTTCTAGCCGCGGGAATCACTATACTCCTCACTGACCGCAACCTCAACACAACCTTCTTTGACCCCGCAGGAGGGGGAGACCCCATCTTGTACCAACAC
>VERDE130-22|Chriodorus atherinoides|CH842-C11|Larvae|BOLD:AAD0222
CTCTACTTAGTATTTGGTGCTTGAGCTGGAATAGTAGGCACAGCCTTAAGCTTACTAATTCGTGCAGAACTGAGCCAACCAGGCTCACTCCTAGGCGACGATCAAATCTATAATGTTATTGTTACAGCCCATGCTTTTGTAATAATTTTCTTTATAGTAATACCAATCATGATCGGGGGGTTCGGTAATTGACTAATCCCTCTTATGATTGGGGCCCCTGACATAGCCTTCCCTCGAATAAATAACATGAGCTTCTGACTCCTCCCTCCCTCATTCCTTCTCCTTCTAGCTTCCTCCGGAGTTGAAGCAGGGGCAGGTACTGGGTGAACAGTATACCCCCCTCTATCCGGTAATCTTGCTCATGCAGGAGCATCCGTAGACCTAACAATCTTCTCTCTCCACCTGGCAGGTATTTCCTCGATTCTTGGGGCCATCAATTTTATTACAACAATTGTTAACATGAAACCCCCCGCAATCTCTCAATATCAAACCCCTCTATTCGTTTGAGCAGTTCTTATTACCGCTGTTCTACTCCTACTCTCTCTGCCTGTCCTGGCTGCTGGAATTACGATGCTCCTTACGGACCGAAATCTGAACACTACCTTCTTCGATCCTGCAGGAGGAGGAGACCCTATTCTTTACCAACAC
>VERDE131-22|Floridichthys polyommus|CH842-C12|Larvae|BOLD:AAA6554
CTTTATTTAGTATTTGGTGCTTGAGCCGGTATGGTTGGAACTGCCCTGAGCCTGCTAATTCGTGCTGAACTAAGTCAGCCAGGCTCGCTCCTCGGCGACGATCAAATTTACAATGTAATCGTCACAGCCCATGCCTTTGTAATAATCTTTTTTATGGTTATGCCCATCATGATCGGCGGCTTCGGCAACTGACTAATCCCCCTAATGATCGGCGCCCCCGACATGGCCTTCCCTCGAATAAATAACATGAGCTTCTGACTTCTTCCGCCCTCCTTCCTCCTCCTTCTCGCCTCTTCTGGCGTAGAAGCCGGAGCCGGGACTGGTTGGACAGTCTATCCTCCTCTAGCGGGCAATCTCGCTCATGCAGGGGCCTCCGTAGACCTGACCATTTTCTCCCTCCACCTGGCTGGGGTATCATCTATTCTTGGGGCAATTAACTTTATTACAACCATCATTAATATGAAGCCTCCTGCAATTTCACAGTACCAAACACCTCTCTTTGTGTGAGCTGTTCTAATTACTGCAGTTCTTCTACTACTGTCCCTCCCAGTCCTTGCCGCCGGCATCACCATACTCCTAACCGATCGAAACTTAAACACAACTTTCTTCGACCCCGCGGGAGGAGGAGACCCTATTCTTTACCAACAC
>VERDE132-22|Floridichthys polyommus|CH842-D01|Larvae|BOLD:AAA6554
CTTTATTTAGTATTTGGTGCTTGAGCCGGTATGGTTGGAACTGCCCTGAGCCTGCTAATTCGTGCTGAACTAAGTCAGCCAGGCTCGCTCCTCGGCGACGATCAAATTTACAATGTAATCGTCACAGCCCATGCCTTTGTAATAATCTTTTTTATGGTTATGCCCATCATGATCGGCGGCTTCGGCAACTGACTAATCCCCCTAATGATCGGCGCCCCCGACATGGCCTTCCCTCGAATAAATAACATGAGCTTCTGACTTCTTCCGCCCTCCTTCCTCCTCCTTCTCGCCTCTTCTGGCGTAGAAGCCGGAGCCGGGACTGGTTGGACAGTCTATCCTCCTCTAGCGGGCAATCTCGCTCATGCAGGGGCCTCCGTAGACCTGACCATTTTCTCCCTCCACCTGGCTGGGGTATCATCTATTCTTGGGGCAATTAACTTTATTACAACCATCATTAATATGAAGCCTCCTGCAATTTCACAGTACCAAACACCTCTCTTTGTGTGAGCTGTTCTAATTACTGCAGTTCTTCTACTACTGTCCCTCCCAGTCCTTGCCGCCGGCATCACCATACTCCTAACCGATCGAAACTTAAACACAACTTTCTTCGACCCCGCGGGAGGAGGAGACCCTATTCTTTACCAACAC
>VERDE136-22|Lophogobius cyprinoides|CH842-D05|Larvae|BOLD:AAB6671
CTTTATCTCGTATTTGGTGCTTGGGCCGGAATAGTGGGGACCGCACTAAGCCTGTTAATCCGGGCTGAGCTAAGTCAACCTGGAGCCCTCCTAGGAGACGACCAGATTTACAACGTAATCGTAACCGCTCACGCATTCGTTATAATTTTCTTTATAGTAATACCAATCATGATTGGCGGATTTGGAAATTGACTCATTCCGCTAATAGTTGGGGCCCCAGACATGGCCTTCCCTCGTATAAATAACATAAGCTTTTGACTTTTACCCCCCTCCTTCCTACTTCTCCTGGCATCCTCCGGGGTTGAGGCGGGGGCTGGAACCGGATGAACCGTTTACCCCCCTCTAGCAGGCAACCTAGCCCACGCAGGAGCGTCAGTAGACTTAACTATTTTTTCACTTCACCTGGCCGGTATCTCCTCAATCCTAGGCGCAATTAACTTCATTACTACTATCTTGAACATAAAACCCCCCGCTATTTCACAGTACCAAACACCTTTATTCGTCTGAGCTGTCCTAATTACAGCGGTTCTCCTTCTTTTGTCCCTGCCAGTTCTAGCCGCGGGAATCACTATACTCCTCACTGACCGCAACCTCAACACAACCTTCTTTGACCCCGCAGGAGGGGGAGACCCCATCTTGTACCAACAC
>VERDE137-22|Cyprinodon artifrons|CH842-D06|Larvae|
CTTTATTTAGTATTTGGTGCCTGAGCCGGTATAGTCGGAACAGCCCTCAGCTTACTTATTCGTGCTGAACTAAGCCAGCCAGGCTCTCTCCTGGGCGACGACCAAATTTATAACGTAATCGTCACCGCTCATGCATTTGTAATAATCTTTTTTATAGTAATGCCAATTATGATTGGGGGCTTTGGCAACTGACTAATCCCCCTTATGATTGGAGCCCCTGATATGGCCTTCCCTCGAATAAACAACATAAGCTTCTGACTTCTTCCCCCCTCTTTCCTCCTTCTATTGGCCTCCTCAGGCGTAGAGGCAGGAGCCGGAACAGGCTGAACAGTCTACCCCCCTCTTGCAGGCAATCTGGCCCATGCAGGGGCTTCCGTAGACTTGACAATCTTCTCCCTACACCTAGCAGGAATTTCATCAATTCTTGGGGCTATTAATTTCATTACAACAATTATTAATATGAAACCCCCTGCTATTTCACAGTACCAAACACCCCTATTCGTCTGAGCCGTTCTTATTACTGCCGTTCTTCTCCTTCTCTCTCTTCCTGTTCTTGCTGCCGGCATCACCATGCTACTCACAGATCGTAATTTAAACACAACATTCTTCGACCCTGCAGGAGGAGGAGACCCCATCCTCTACCAACAC
>VERDE138-22|Cyprinodon artifrons|CH842-D07|Larvae|BOLD:AAA8182
CTTTATTTAGTATTTGGTGCCTGAGCCGGTATAGTCGGAACAGCCCTCAGCTTACTTATTCGTGCTGAACTAAGCCAGCCAGGCTCTCTCCTGGGCGACGACCAAATTTATAACGTAATCGTCACCGCTCATGCATTTGTAATAATCTTTTTTATAGTAATGCCAATTATGATTGGGGGCTTTGGCAACTGACTAATCCCCCTTATGATTGGAGCCCCTGATATGGCCTTCCCTCGAATAAACAACATAAGCTTCTGACTTCTTCCCCCCTCTTTCCTCCTTCTATTGGCCTCCTCAGGCGTAGAGGCAGGAGCCGGAACAGGCTGAACAGTCTACCCCCCTCTTGCAGGTAATCTGGCCCATGCAGGGGCTTCCGTAGACTTGACAATCTTCTCCCTACACCTAGCAGGAATTTCATCAATTCTTGGGGCTATTAATTTCATTACAACAATTATTAATATGAAACCCCCTGCTATTTCACAGTACCAAACACCCCTATTCGTCTGAGCCGTTCTTATTACTGCCGTTCTTCTCCTTCTCTCTCTTCCTGTTCTTGCTGCCGGCATCACCATGCTACTCACAGATCGTAATTTAAACACAACATTCTTCGACCCTGCAGGAGGAGGAGACCCCATCCTCTACCAACAC
>VERDE139-22|Cyprinodon artifrons|CH842-D08|Larvae|BOLD:AAA8182
CTTTATTTAGTATTTGGTGCCTGAGCCGGTATAGTCGGAACAGCCCTCAGCTTACTTATTCGTGCTGAACTAAGCCAGCCAGGCTCTCTCCTGGGCGACGACCAAATTTATAACGTAATCGTTACCGCTCATGCATTTGTAATAATCTTTTTTATAGTAATGCCAATTATGATTGGGGGCTTTGGCAACTGACTAATCCCCCTTATGATTGGAGCCCCTGATATGGCCTTCCCTCGAATAAACAACATAAGCTTCTGACTTCTTCCCCCCTCTTTCCTCCTTCTATTGGCCTCCTCAGGCGTAGAGGCAGGAGCCGGAACAGGCTGAACAGTCTACCCCCCTCTTGCAGGTAATCTGGCCCATGCAGGGGCTTCCGTAGACTTGACAATCTTCTCCCTACACCTAGCAGGAATTTCATCAATTCTTGGGGCTATTAATTTCATTACAACAATTATTAATATGAAACCCCCTGCTATTTCACAGTACCAAACACCCCTATTCGTCTGAGCCGTTCTTATTACTGCCGTTCTTCTCCTTCTCTCTCTTCCTGTTCTTGCTGCCGGCATCACCATGCTACTCACAGATCGTAATTTAAACACAACATTCTTCGACCCTGCAGGAGGAGGAGACCCCATCCTCTACCAACAC
>VERDE140-22|Cyprinodon artifrons|CH842-D09|Larvae|BOLD:AAA8182
CTTTATTTAGTATTTGGTGCCTGAGCCGGTATAGTCGGAACAGCCCTCAGCTTACTTATTCGTGCTGAACTAAGCCAGCCAGGCTCTCTCCTGGGCGACGACCAAATTTATAACGTAATCGTTACCGCTCATGCATTTGTAATAATCTTTTTTATAGTAATGCCAATTATGATTGGGGGCTTTGGCAACTGACTAATCCCCCTTATGATTGGAGCCCCTGATATGGCCTTCCCTCGAATAAACAACATAAGCTTCTGACTTCTTCCCCCCTCTTTCCTCCTTCTATTGGCCTCCTCAGGCGTAGAGGCAGGAGCCGGAACAGGCTGAACAGTCTACCCCCCTCTTGCAGGTAATCTGGCCCATGCAGGGGCTTCCGTAGACTTGACAATCTTCTCCCTACACCTAGCAGGAATTTCATCAATTCTTGGGGCTATTAATTTCATTACAACAATTATTAATATGAAACCCCCTGCTATTTCACAGTACCAAACACCCCTATTCGTCTGAGCCGTTCTTATTACTGCCGTTCTTCTCCTTCTCTCTCTTCCTGTTCTTGCTGCCGGCATCACCATGCTACTCACAGATCGTAATTTAAACACAACATTCTTCGACCCTGCAGGAGGAGGAGACCCCATCCTCTACCAACAC
>VERDE141-22|Gobiosoma yucatanum|CH842-D10|Larvae|
CTCTATCTAATCTTTGGTGCATGAGCTGGCATAGTCGGCACCGCCCTAAGCCTTTTAATTCGTGCGGAACTCAGCCAACCCGGCGCATTGCTTGGGGACGATCAGATCTATAACGTGATCGTCACTGCCCACGCCTTCGTAATAATTTTCTTTATAGTAATACCAATTATAATTGGAGGCTTTGGGAACTGACTAATCCCCCTAATGATTGGAGCCCCCGATATGGCCTTTCCCCGGATGAACAACATGAGCTTTTGGCTCCTCCCTCCCTCTTTCCTACTACTCCTTGCCTCTTCAGGCGTTGAAGCTGGAGCCGGAACAGGCTGAACTGTTTACCCCCCACTATCAGGGAACTTAGCACACGCCGGGGCATCTGTTGACCTGACAATCTTTTCTCTACACCTCGCCGGAATTTCCTCCATTCTAGGAGCAATTAATTTTATCACCACAATTCTAAACATGAAACCACCCGCTGTTTCACAATACCAAACGCCACTCTTCGTTTGAGCCGTCCTTATTACAGCTGTACTCCTGCTCCTCTCCCTGCCCGTTCTTGCTGCCGGCATCACCATGCTACTCACAGACCGAAACCTCAACACTACTTTCTTTGACCCCGCCGGAGGAGGGGATCCAATTTTATATCAACAC
>VERDE142-22|Gobiosoma yucatanum|CH842-D11|Larvae|BOLD:ACV0831
CTCTATCTAATCTTTGGTGCATGAGCTGGCATAGTCGGCACCGCCCTAAGCCTTTTAATTCGTGCGGAACTCAGCCAACCCGGCGCATTGCTTGGGGACGATCAGATCTATAACGTGATCGTCACTGCCCACGCCTTCGTAATAATTTTCTTTATAGTAATACCAATTATAATTGGAGGCTTTGGGAACTGACTAATCCCCCTAATGATTGGAGCCCCCGATATGGCCTTTCCCCGGATGAACAACATGAGCTTTTGGCTCCTCCCTCCCTCTTTCCTACTACTCCTTGCCTCTTCAGGCGTTGAAGCTGGAGCCGGAACAGGCTGAACTGTTTACCCCCCACTAGCAGGGAACTTAGCACACGCCGGGGCATCTGTTGACCTGACAATCTTTTCTCTACACCTCGCCGGAATTTCCTCCATTCTAGGAGCAATTAATTTTATCACCACAATTCTAAACATGAAACCACCCGCTGTTTCACAATACCAAACGCCACTCTTCGTTTGAGCCGTCCTTATTACAGCTGTACTCCTGCTCCTCTCCCTGCCCGTTCTTGCTGCCGGCATCACCATGCTACTCACAGACCGAAACCTCAACACTACTTTCTTTGACCCCGCCGGAGGAGGGGATCCAATTTTATATCAACAC
>VERDE143-22|Dorosoma petenense|CH842-D12|Larvae|BOLD:AAC3463
CTTTATCTAGTATTTGGTGCCTGAGCGGGGATAGTAGGGACTGCCCTAAGCCTCCTAATTCGAGCAGAATTAAGCCAACCTGGAGCACTTCTTGGAGATGACCAGATCTACAATGTTATCGTTACAGCACATGCCTTCGTAATGATTTTCTTCATAGTAATGCCAATCCTGATTGGAGGATTTGGAAACTGGCTTGTCCCTTTAATGATCGGGGCACCCGACATGGCATTTCCCCGAATAAATAATATGAGCTTTTGACTCCTGCCCCCCTCTTTCCTTCTTCTTCTGGCCTCCTCGGGGGTAGAAGCCGGGGCGGGGACAGGATGAACAGTATACCCCCCTTTGTCAGGTAATCTAGCCCACGCCGGAGCATCCGTCGATCTAACTATTTTTTCACTACATCTTGCAGGTATCTCATCTATTCTCGGGGCAATCAATTTTATTACTACAATTATTAACATGAAACCCCCTGCAATCTCACAGTACCAGACACCCCTGTTTGTCTGATCAGTTCTAGTAACTGCCGTCCTCCTTCTCCTGTCCCTTCCAGTTCTGGCCGCCGGAATTACTATGCTACTTACAGACCGAAACCTTAACACAACTTTCTTTGACCCAGCAGGTGGAGGAGACCCAATTCTGTACCAACAC
>VERDE144-22|Chriodorus atherinoides|CH842-E01|Larvae|BOLD:AAD0222
CTCTACTTAGTATTTGGTGCTTGAGCTGGAATAGTAGGCACAGCCTTAAGCTTACTAATTCGTGCAGAACTGAGCCAACCAGGCTCACTCCTAGGCGACGATCAAATCTATAATGTTATTGTTACAGCCCATGCTTTTGTAATAATTTTCTTTATAGTAATACCAATCATGATCGGGGGGTTCGGTAATTGACTAATCCCTCTTATGATTGGGGCCCCTGACATAGCCTTCCCTCGAATAAATAACATGAGCTTCTGACTCCTCCCTCCCTCATTCCTTCTCCTTCTAGCTTCCTCCGGAGTTGAAGCAGGGGCAGGTACTGGGTGAACAGTATACCCCCCTCTATCCGGTAATCTTGCTCATGCAGGAGCATCCGTAGACCTAACAATCTTCTCTCTCCACCTGGCAGGTATTTCCTCGATTCTTGGGGCCATCAATTTTATTACAACAATTGTTAACATGAAACCCCCCGCAATCTCTCAATATCAAACCCCTCTATTCGTTTGAGCAGTTCTTATTACCGCTGTTCTACTCCTACTCTCTCTGCCTGTCCTGGCTGCTGGAATTACGATGCTCCTTACGGACCGAAATCTGAACACTACCTTCTTCGATCCTGCAGGAGGAGGAGACCCTATTCTTTACCAACAC
>VERDE145-22|Chriodorus atherinoides|CH842-E02|Larvae|BOLD:AAD0222
CTCTACTTAGTATTTGGTGCTTGAGCTGGAATAGTAGGCACAGCCTTAAGCTTACTAATTCGTGCAGAACTGAGCCAACCAGGCTCACTCCTAGGCGACGATCAAATCTATAATGTTATTGTTACAGCCCATGCTTTTGTAATAATTTTCTTTATAGTAATACCAATCATGATCGGGGGGTTCGGTAATTGACTAATCCCTCTTATGATTGGGGCCCCTGACATAGCCTTCCCTCGAATAAATAACATGAGCTTCTGACTCCTCCCTCCCTCATTCCTTCTCCTTCTAGCTTCCTCCGGAGTTGAAGCAGGGGCAGGTACTGGGTGAACAGTATACCCCCCTCTATCCGGTAATCTTGCTCATGCAGGAGCATCCGTAGACCTAACAATCTTCTCTCTCCACCTGGCAGGTATTTCCTCGATTCTTGGGGCCATCAATTTTATTACAACAATTGTTAACATGAAACCCCCCGCAATCTCTCAATATCAAACCCCTCTATTCGTTTGAGCAGTTCTTATTACCGCTGTTCTACTCCTACTCTCTCTGCCTGTCCTGGCTGCTGGAATTACGATGCTCCTTACGGACCGAAATCTGAACACTACCTTCTTCGATCCTGCAGGAGGAGGAGACCCTATTCTTTACCAACAC
>VERDE146-22|Gobiidae|CH842-E03|Larvae|BOLD:AAC3463
CTTTATCTAGTATTTGGTGCCTGAGCGGGGATAGTAGGGACTGCCCTAAGCCTCCTAATTCGAGCAGAATTAAGCCAACCTGGAGCACTTCTTGGAGATGACCAGATCTACAATGTTATCGTTACAGCACATGCCTTCGTAATGATTTTCTTCATAGTAATGCCAATCCTGATTGGAGGATTTGGAAACTGGCTTGTCCCTTTAATGATCGGGGCACCCGACATGGCATTTCCCCGAATAAATAATATGAGCTTTTGACTCCTGCCCCCCTCTTTCCTTCTTCTTCTGGCCTCCTCGGGGGTAGAAGCCGGGGCGGGGACAGGATGAACAGTATACCCCCCTTTGTCAGGTAATCTAGCCCACGCCGGAGCATCCGTCGATCTAACTATTTTTTCACTACATCTTGCAGGTATCTCATCTATTCTCGGGGCAATCAATTTTATTACTACAATTATTAACATGAAACCCCCTGCAATCTCACAGTACCAGACACCCCTGTTTGTCTGATCAGTTCTAGTAACTGCCGTCCTCCTTCTCCTGTCCCTTCCAGTTCTGGCCGCCGGAATTACTATGCTACTTACAGACCGAAACCTTAACACAACTTTCTTTGACCCAGCAGGTGGAGGAGACCCAATTCTGTACCAACAC
>VERDE147-22|Lophogobius cyprinoides|CH842-E04|Larvae|BOLD:AAB6671
CTTTATCTCGTATTTGGTGCTTGGGCCGGAATAGTGGGGACCGCACTAAGCCTGTTAATCCGGGCTGAGCTAAGTCAACCTGGAGCCCTCCTAGGAGACGACCAGATTTACAACGTAATCGTAACCGCTCACGCATTCGTTATAATTTTCTTTATAGTAATACCAATCATGATTGGCGGATTTGGAAATTGACTCATTCCGCTAATAGTTGGGGCCCCAGACATGGCCTTCCCTCGTATAAATAACATAAGCTTTTGACTTTTACCCCCCTCCTTCCTACTTCTCCTGGCATCCTCCGGGGTTGAGGCGGGGGCTGGAACCGGATGAACCGTTTACCCCCCTCTAGCAGGCAACCTAGCCCACGCAGGAGCGTCAGTAGACTTAACTATTTTTTCACTTCACCTGGCCGGTATCTCCTCAATCCTAGGCGCAATTAACTTCATTACTACTATCTTGAACATAAAACCCCCCGCTATTTCACAGTACCAAACACCTTTATTCGTCTGAGCTGTCCTAATTACAGCGGTTCTCCTTCTTTTGTCCCTGCCAGTTCTAGCCGCGGGAATCACTATACTCCTCACTGACCGCAACCTCAACACAACCTTCTTTGACCCCGCAGGAGGGGGAGACCCCATCTTGTACCAACAC
>VERDE149-22|Cyprinodon artifrons|CH842-E06|Larvae|BOLD:AAA8182
CTTTATTTAGTATTTGGTGCCTGAGCCGGTATAGTCGGAACAGCCCTCAGCTTACTTATTCGTGCTGAACTAAGCCAGCCAGGCTCTCTCCTGGGCGACGACCAAATTTATAACGTAATCGTTACCGCTCATGCATTTGTAATAATCTTTTTTATAGTAATGCCAATTATGATTGGGGGCTTTGGCAACTGACTAATCCCCCTTATGATTGGAGCCCCTGATATGGCCTTCCCTCGAATAAACAACATAAGCTTCTGACTTCTTCCCCCCTCTTTCCTCCTTCTATTGGCCTCCTCAGGCGTAGAGGCAGGAGCCGGAACAGGCTGAACAGTCTACCCCCCTCTTGCAGGTAATCTGGCCCATGCAGGGGCTTCCGTAGACTTGACAATCTTCTCCCTACACCTAGCAGGAATTTCATCAATTCTTGGGGCTATTAATTTCATTACAACAATTATTAATATGAAACCCCCTGCTATTTCACAGTACCAAACACCCCTATTCGTCTGAGCCGTTCTTATTACTGCCGTTCTTCTCCTTCTCTCTCTTCCTGTTCTTGCTGCCGGCATCACCATGCTACTCACAGATCGTAATTTAAACACAACATTCTTCGACCCTGCAGGAGGAGGAGACCCCATCCTCTACCAACAC
>VERDE150-22|Floridichthys polyommus|CH842-E07|Larvae|BOLD:AAA6554
CTTTATTTAGTATTTGGTGCTTGAGCCGGTATGGTTGGAACTGCCCTGAGCCTGCTAATTCGTGCTGAACTAAGTCAGCCAGGCTCGCTCCTCGGCGACGATCAAATTTACAATGTAATCGTCACAGCCCATGCCTTTGTAATAATCTTTTTTATGGTTATGCCCATCATGATCGGCGGCTTCGGCAACTGACTAATCCCCCTAATGATCGGCGCCCCCGACATGGCCTTCCCTCGAATAAATAACATGAGCTTCTGACTTCTTCCGCCCTCCTTCCTCCTCCTTCTCGCCTCTTCTGGCGTAGAAGCCGGAGCCGGGACTGGTTGGACAGTCTATCCTCCTCTAGCGGGCAATCTCGCTCATGCAGGGGCCTCCGTAGACCTGACCATTTTCTCCCTCCACCTGGCTGGGGTATCATCTATTCTTGGGGCAATTAACTTTATTACAACCATCATTAATATGAAGCCTCCTGCAATTTCACAGTACCAAACACCTCTCTTTGTGTGAGCTGTTCTAATTACTGCAGTTCTTCTACTACTGTCCCTCCCAGTCCTTGCCGCCGGCATCACCATACTCCTAACCGATCGAAACTTAAACACAACTTTCTTCGACCCCGCGGGAGGAGGAGACCCTATTCTTTACCAACAC
>VERDE151-22|Chriodorus atherinoides|CH842-E08|Larvae|BOLD:AAD0222
CTCTACTTAGTATTTGGTGCTTGAGCTGGAATAGTAGGCACAGCCTTAAGCTTACTAATTCGTGCAGAACTGAGCCAACCAGGCTCACTCCTAGGCGACGATCAAATCTATAATGTTATTGTTACAGCCCATGCTTTTGTAATAATTTTCTTTATAGTAATACCAATCATGATCGGGGGGTTCGGTAATTGACTAATCCCTCTTATGATTGGGGCCCCTGACATAGCCTTCCCTCGAATAAATAACATGAGCTTCTGACTCCTCCCTCCCTCATTCCTTCTCCTTCTAGCTTCCTCCGGAGTTGAAGCAGGGGCAGGTACTGGGTGAACAGTATACCCCCCTCTATCCGGTAATCTTGCTCATGCAGGAGCATCCGTAGACCTAACAATCTTCTCTCTCCACCTGGCAGGTATTTCCTCGATTCTTGGGGCCATCAATTTTATTACAACAATTGTTAACATGAAACCCCCCGCAATCTCTCAATATCAAACCCCTCTATTCGTTTGAGCAGTTCTTATTACCGCTGTTCTACTCCTACTCTCTCTGCCTGTCCTGGCTGCTGGAATTACGATGCTCCTTACGGACCGAAATCTGAACACTACCTTCTTCGATCCTGCAGGAGGAGGAGACCCTATTCTTTACCAACAC
>VERDE152-22|Dorosoma petenense|CH842-E09|Larvae|BOLD:AAC3463
CTTTATCTAGTATTTGGTGCCTGAGCGGGGATAGTAGGGACTGCCCTAAGCCTCCTAATTCGAGCAGAATTAAGCCAACCTGGAGCACTTCTTGGAGATGACCAGATCTACAATGTTATCGTTACAGCACATGCCTTCGTAATGATTTTCTTCATAGTAATGCCAATCCTGATTGGAGGATTTGGAAACTGGCTTGTCCCTTTAATGATCGGGGCACCCGACATGGCATTTCCCCGAATAAATAATATGAGCTTTTGACTCCTGCCCCCCTCTTTCCTTCTTCTTCTGGCCTCCTCGGGGGTAGAAGCCGGGGCGGGGACAGGATGAACAGTATACCCCCCTTTGTCAGGTAATCTAGCCCACGCCGGAGCATCCGTCGATCTAACTATTTTTTCACTACATCTTGCAGGTATCTCATCTATTCTCGGGGCAATCAATTTTATTACTACAATTATTAACATGAAACCCCCTGCAATCTCACAGTACCAGACACCCCTGTTTGTCTGATCAGTTCTAGTAACTGCCGTCCTCCTTCTCCTGTCCCTTCCAGTTCTGGCCGCCGGAATTACTATGCTACTTACAGACCGAAACCTTAACACAACTTTCTTTGACCCAGCAGGTGGAGGAGACCCAATTCTGTACCAACAC
>VERDE153-22|Dorosoma petenense|CH842-E10|Larvae|BOLD:AAC3463
CTTTATCTAGTATTTGGTGCCTGAGCGGGGATAGTAGGGACTGCCCTAAGCCTCCTAATTCGAGCAGAATTAAGCCAACCTGGAGCACTTCTTGGAGATGACCAGATCTACAATGTTATCGTTACAGCACATGCCTTCGTAATGATTTTCTTCATAGTAATGCCAATCCTGATTGGAGGATTTGGAAACTGGCTTGTCCCTTTAATGATCGGGGCACCCGACATGGCATTTCCCCGAATAAATAATATGAGCTTTTGACTCCTGCCCCCCTCTTTCCTTCTTCTTCTGGCCTCCTCGGGGGTAGAAGCCGGGGCGGGGACAGGATGAACAGTATACCCCCCTTTGTCAGGTAATCTAGCCCACGCCGGAGCATCCGTCGATCTAACTATTTTTTCACTACATCTTGCAGGTATCTCATCTATTCTCGGGGCAATCAATTTTATTACTACAATTATTAACATGAAACCCCCTGCAATCTCACAGTACCAGACACCCCTGTTTGTCTGATCAGTTCTAGTAACTGCCGTCCTCCTTCTCCTGTCCCTTCCAGTTCTGGCCGCCGGAATTACTATGCTACTTACAGACCGAAACCTTAACACAACTTTCTTTGACCCAGCAGGTGGAGGAGACCCAATTCTGTACCAACAC
>VERDE156-22|Dorosoma petenense|CH842-F01|Larvae|BOLD:AAC3463
CTTTATCTAGTATTTGGTGCCTGAGCGGGGATAGTAGGGACTGCCCTAAGCCTCCTAATTCGAGCAGAATTAAGCCAACCTGGAGCACTTCTTGGAGATGACCAGATCTACAATGTTATCGTTACAGCACATGCCTTCGTAATGATTTTCTTCATAGTAATGCCAATCCTGATTGGAGGATTTGGAAACTGGCTTGTCCCTTTAATGATCGGGGCACCCGACATGGCATTTCCCCGAATAAATAATATGAGCTTTTGACTCCTGCCCCCCTCTTTCCTTCTTCTTCTGGCCTCCTCGGGGGTAGAAGCCGGGGCGGGGACAGGATGAACAGTATACCCCCCTTTGTCAGGTAATCTAGCCCACGCCGGAGCATCCGTCGATCTAACTATTTTTTCACTACATCTTGCAGGTATCTCATCTATTCTCGGGGCAATCAATTTTATTACTACAATTATTAACATGAAACCCCCTGCAATCTCACAGTACCAGACACCCCTGTTTGTCTGATCAGTTCTAGTAACTGCCGTCCTCCTTCTCCTGTCCCTTCCAGTTCTGGCCGCCGGAATTACTATGCTACTTACAGACCGAAACCTTAACACAACTTTCTTTGACCCAGCAGGTGGAGGAGACCCAATTCTGTACCAACAC
>VERDE157-22|Dorosoma petenense|CH842-F02|Larvae|BOLD:AAC3463
CTTTATCTAGTATTTGGTGCCTGAGCGGGGATAGTAGGGACTGCCCTAAGCCTCCTAATTCGAGCAGAATTAAGCCAACCTGGAGCACTTCTTGGAGATGACCAGATCTACAATGTTATCGTTACAGCACATGCCTTCGTAATGATTTTCTTCATAGTAATGCCAATCCTGATTGGAGGATTTGGAAACTGGCTTGTCCCTTTAATGATCGGGGCACCCGACATGGCATTTCCCCGAATAAATAATATGAGCTTTTGACTCCTGCCCCCCTCTTTCCTTCTTCTTCTGGCCTCCTCGGGGGTAGAAGCCGGGGCGGGGACAGGATGAACAGTATACCCCCCTTTGTCAGGTAATCTAGCCCACGCCGGAGCATCCGTCGATCTAACTATTTTTTCACTACATCTTGCAGGTATCTCATCTATTCTCGGGGCAATCAATTTTATTACTACAATTATTAACATGAAACCCCCTGCAATCTCACAGTACCAGACACCCCTGTTTGTCTGATCAGTTCTAGTAACTGCCGTCCTCCTTCTCCTGTCCCTTCCAGTTCTGGCCGCCGGAATTACTATGCTACTTACAGACCGAAACCTTAACACAACTTTCTTTGACCCAGCAGGTGGAGGAGACCCAATTCTGTACCAACAC
>VERDE158-22|Dorosoma petenense|CH842-F03|Larvae|BOLD:AAC3463
CTTTATCTAGTATTTGGTGCCTGAGCGGGGATAGTAGGGACTGCCCTAAGCCTCCTAATTCGAGCAGAATTAAGCCAACCTGGAGCACTTCTTGGAGATGACCAGATCTACAATGTTATCGTTACAGCACATGCCTTCGTAATGATTTTCTTCATAGTAATGCCAATCCTGATTGGAGGATTTGGAAACTGGCTTGTCCCTTTAATGATCGGGGCACCCGACATGGCATTTCCCCGAATAAATAATATGAGCTTTTGACTCCTGCCCCCCTCTTTCCTTCTTCTTCTGGCCTCCTCGGGGGTAGAAGCCGGGGCGGGGACAGGATGAACAGTATACCCCCCTTTGTCAGGTAATCTAGCCCACGCCGGAGCATCCGTCGATCTAACTATTTTTTCACTACATCTTGCAGGTATCTCATCTATTCTCGGGGCAATCAATTTTATTACTACAATTATTAACATGAAACCCCCTGCAATCTCACAGTACCAGACACCCCTGTTTGTCTGATCAGTTCTAGTAACTGCCGTCCTCCTTCTCCTGTCCCTTCCAGTTCTGGCCGCCGGAATTACTATGCTACTTACAGACCGAAACCTTAACACAACTTTCTTTGACCCAGCAGGTGGAGGAGACCCAATTCTGTACCAACAC
>VERDE159-22|Dorosoma petenense|CH842-F04|Larvae|BOLD:AAC3463
CTTTATCTAGTATTTGGTGCCTGAGCGGGGATAGTAGGGACTGCCCTAAGCCTCCTAATTCGAGCAGAATTAAGCCAACCTGGAGCACTTCTTGGAGATGACCAGATCTACAATGTTATCGTTACAGCACATGCCTTCGTAATGATTTTCTTCATAGTAATGCCAATCCTGATTGGAGGATTTGGAAACTGGCTTGTCCCTTTAATGATCGGGGCACCCGACATGGCATTTCCCCGAATAAATAATATGAGCTTTTGACTCCTGCCCCCCTCTTTCCTTCTTCTTCTGGCCTCCTCGGGGGTAGAAGCCGGGGCGGGGACAGGATGAACAGTATACCCCCCTTTGTCAGGTAATCTAGCCCACGCCGGAGCATCCGTCGATCTAACTATTTTTTCACTACATCTTGCAGGTATCTCATCTATTCTCGGGGCAATCAATTTTATTACTACAATTATTAACATGAAACCCCCTGCAATCTCACAGTACCAGACACCCCTGTTTGTCTGATCAGTTCTAGTAACTGCCGTCCTCCTTCTCCTGTCCCTTCCAGTTCTGGCCGCCGGAATTACTATGCTACTTACAGACCGAAACCTTAACACAACTTTCTTTGACCCAGCAGGTGGAGGAGACCCAATTCTGTACCAACAC
>VERDE161-22|Lophogobius cyprinoides|CH842-F06|Larvae|BOLD:AAB6671
CTTTATCTCGTATTTGGTGCTTGGGCCGGAATAGTGGGGACCGCACTAAGCCTGTTAATCCGGGCTGAGCTAAGTCAACCTGGAGCCCTCCTAGGAGACGACCAGATTTACAACGTAATCGTAACCGCTCACGCATTCGTTATAATTTTCTTTATAGTAATACCAATCATGATTGGCGGATTTGGAAATTGACTCATTCCGCTAATAGTTGGGGCCCCAGACATGGCCTTCCCTCGTATAAATAACATAAGCTTTTGACTTTTACCCCCCTCCTTCCTACTTCTCCTGGCATCCTCCGGGGTTGAGGCGGGGGCTGGAACCGGATGAACCGTTTACCCCCCTCTAGCAGGCAACCTAGCCCACGCAGGAGCGTCAGTAGACTTAACTATTTTTTCACTTCACCTGGCCGGTATCTCCTCAATCCTAGGCGCAATTAACTTCATTACTACTATCTTGAACATAAAACCCCCCGCTATTTCACAGTACCAAACACCTTTATTCGTCTGAGCTGTCCTAATTACAGCGGTTCTCCTTCTTTTGTCCCTGCCAGTTCTAGCCGCGGGAATCACTATACTCCTCACTGACCGCAACCTCAACACAACCTTCTTTGACCCCGCAGGAGGGGGAGACCCCATCTTGTACCAACAC
>VERDE162-22|Lophogobius cyprinoides|CH842-F07|Larvae|BOLD:AAB6671
CTTTATCTCGTATTTGGTGCTTGGGCCGGAATAGTGGGGACCGCACTAAGCCTGTTAATCCGGGCTGAGCTAAGTCAACCTGGAGCCCTCCTAGGAGACGACCAGATTTACAACGTAATCGTAACCGCTCACGCATTCGTTATAATTTTCTTTATAGTAATACCAATCATGATTGGCGGATTTGGAAATTGACTCATTCCGCTAATAGTTGGGGCCCCAGACATGGCCTTCCCTCGTATAAATAACATAAGCTTTTGACTTTTACCCCCCTCCTTCCTACTTCTCCTGGCATCCTCCGGGGTTGAGGCGGGGGCTGGAACCGGATGAACCGTTTACCCCCCTCTAGCAGGCAACCTAGCCCACGCAGGAGCGTCAGTAGACTTAACTATTTTTTCACTTCACCTGGCCGGTATCTCCTCAATCCTAGGCGCAATTAACTTCATTACTACTATCTTGAACATAAAACCCCCCGCTATTTCACAGTACCAAACACCTTTATTCGTCTGAGCTGTCCTAATTACAGCGGTTCTCCTTCTTTTGTCCCTGCCAGTTCTAGCCGCGGGAATCACTATACTCCTCACTGACCGCAACCTCAACACAACCTTCTTTGACCCCGCAGGAGGGGGAGACCCCATCTTGTACCAACAC
>VERDE163-22|Floridichthys polyommus|CH842-F08|Larvae|BOLD:AAA6554
CTTTATTTAGTATTTGGTGCTTGAGCCGGTATGGTTGGAACTGCCCTGAGCCTGCTAATTCGTGCTGAACTAAGTCAGCCAGGCTCGCTCCTCGGCGACGATCAAATTTACAATGTAATCGTCACAGCCCATGCCTTTGTAATAATCTTTTTTATGGTTATGCCCATCATGATCGGCGGCTTCGGCAACTGACTAATCCCCCTAATGATCGGCGCCCCCGACATGGCCTTCCCTCGAATAAATAACATGAGCTTCTGACTTCTTCCGCCCTCCTTCCTCCTCCTTCTCGCCTCTTCTGGCGTAGAAGCCGGAGCCGGGACTGGTTGGACAGTCTATCCTCCTCTAGCGGGCAATCTCGCTCATGCAGGGGCCTCCGTAGACCTGACCATTTTCTCCCTCCACCTGGCTGGGGTATCATCTATTCTTGGGGCAATTAACTTTATTACAACCATCATTAATATGAAGCCTCCTGCAATTTCACAGTACCAAACACCTCTCTTTGTGTGAGCTGTTCTAATTACTGCAGTTCTTCTACTACTGTCCCTCCCAGTCCTTGCCGCCGGCATCACCATACTCCTAACCGATCGAAACTTAAACACAACTTTCTTCGACCCCGCGGGAGGAGGAGACCCTATTCTTTACCAACAC
>VERDE164-22|Cyprinodon artifrons|CH842-F09|Larvae|
CTTTATTTAGTATTTGGTGCCTGAGCCGGTATAGTCGGAACAGCCCTCAGCTTACTTATTCGTGCTGAACTAAGCCAGCCAGGCTCTCTCCTGGGCGACGACCAAATTTATAACGTAATCGTCACCGCTCATGCATTTGTAATAATCTTTTTTATAGTAATGCCAATTATGATTGGGGGCTTTGGCAACTGACTAATCCCCCTTATGATTGGAGCCCCTGATATGGCCTTCCCTCGAATAAACAACATAAGCTTCTGACTTCTTCCCCCCTCTTTCCTCCTTCTATTGGCCTCCTCAGGCGTAGAGGCAGGAGCCGGAACAGGCTGAACAGTCTACCCCCCTCTTGCAGGCAATCTGGCCCATGCAGGGGCTTCCGTAGACTTGACAATCTTCTCCCTACACCTAGCAGGAATTTCATCAATTCTTGGGGCTATTAATTTCATTACAACAATTATTAATATGAAACCCCCTGCTATTTCACAGTACCAAACACCCCTATTCGTCTGAGCCGTTCTTATTACTGCCGTTCTTCTCCTTCTCTCTCTTCCTGTTCTTGCTGCCGGCATCACCATGCTACTCACAGATCGTAATTTAAACACAACATTCTTCGACCCTGCAGGAGGAGGAGACCCCATCCTCTACCAACAC
>VERDE165-22|Gobiosoma yucatanum|CH842-F10|Larvae|
CTCTATCTAATCTTTGGTGCATGAGCTGGCATAGTCGGCACCGCCCTAAGCCTTTTAATTCGTGCGGAACTCAGCCAACCCGGCGCATTGCTTGGGGACGATCAGATCTATAACGTGATCGTCACTGCCCACGCCTTCGTAATAATTTTCTTTATAGTAATACCAATTATAATTGGAGGCTTTGGGAACTGACTAATCCCCCTAATGATTGGAGCCCCCGATATGGCCTTTCCCCGGATGAACAACATGAGCTTTTGGCTCCTCCCTCCCTCTTTCCTACTACTCCTTGCCTCTTCAGGCGTTGAAGCTGGAGCCGGAACAGGCTGAACTGTTTACCCCCCACTATCAGGGAACTTAGCACACGCCGGGGCATCTGTTGACCTGACAATCTTTTCTCTACACCTCGCCGGAATTTCCTCCATTCTAGGAGCAATTAATTTTATCACCACAATTCTAAACATGAAACCACCCGCTGTTTCACAATACCAAACGCCACTCTTCGTTTGAGCCGTCCTTATTACAGCTGTACTCCTGCTCCTCTCCCTGCCCGTTCTTGCTGCCGGCATCACCATGCTACTCACAGACCGAAACCTCAACACTACTTTCTTTGACCCCGCCGGAGGAGGGGATCCAATTTTATATCAACAC
>VERDE166-22|Lophogobius cyprinoides|CH842-F11|Larvae|BOLD:AAB6671
CTTTATCTCGTATTTGGTGCTTGGGCCGGAATAGTGGGGACCGCACTAAGCCTGTTAATCCGGGCTGAGCTAAGTCAACCTGGAGCCCTCCTAGGAGACGACCAGATTTACAACGTAATCGTAACCGCTCACGCATTCGTTATAATTTTCTTTATAGTAATACCAATCATGATTGGCGGATTTGGAAATTGACTCATTCCGCTAATAGTTGGGGCCCCAGACATGGCCTTCCCTCGTATAAATAACATAAGCTTTTGACTTTTACCCCCCTCCTTCCTACTTCTCCTGGCATCCTCCGGGGTTGAGGCGGGGGCTGGAACCGGATGAACCGTTTACCCCCCTCTAGCAGGCAACCTAGCCCACGCAGGAGCGTCAGTAGACTTAACTATTTTTTCACTTCACCTGGCCGGTATCTCCTCAATCCTAGGCGCAATTAACTTCATTACTACTATCTTGAACATAAAACCCCCCGCTATTTCACAGTACCAAACACCTTTATTCGTCTGAGCTGTCCTAATTACAGCGGTTCTCCTTCTTTTGTCCCTGCCAGTTCTAGCCGCGGGAATCACTATACTCCTCACTGACCGCAACCTCAACACAACCTTCTTTGACCCCGCAGGAGGGGGAGACCCCATCTTGTACCAACAC
>VERDE168-22|Vieja melanurus|CH842-G01|Larvae|BOLD:AAB9907
CTCTACCTAGTTTTTGGTGCCTGAGCCGGAATAGTAGGAACCGCATTAAGCCTATTGATCCGAGCAGAACTCAGCCAGCCAGGCTCACTCCTTGGAGACGACCAAATCTACAATGTAATCGTAACTGCGCACGCCTTTGTAATAATTTTCTTTATAGTCATGCCTATCATAATTGGAGGTTTCGGTAACTGACTAATCCCACTCATAATTGGTGCCCCAGACATGGCCTTCCCTCGAATAAACAACATGAGCTTCTGACTTCTGCCCCCTTCGTTCCTCCTCCTACTTGCCTCATCAGGAGTTGAGGCTGGTGCTGGGACAGGCTGAACCGTCTACCCCCCACTAGCAGGCAATCTGGCGCACGCGGGCCCCTCAGTTGACCTAACCATTTTTTCCCTCCACTTAGCAGGAGTCTCGTCTATCCTTGGGGCAATTAATTTTATTACCACAATTGTTAACATGAAACCCCCCGCAATCTCCCAATATCAAACCCCCCTATTTGTTTGAGCGCTTCTAATCACCGCTGTCCTACTCCTACTATCCCTGCCAGTCCTTGCCGCCGGCATTACTATACTTTTAACCGATCGAAACCTAAACACAACCTTTTTTGACCCTGCAGGGGGAGGAGACCCCATTCTCTACCAACAC
>VERDE169-22|Cyprinodon artifrons|CH842-G02|Settlement stage|BOLD:AAA8182
CTTTATTTAGTATTTGGTGCCTGAGCCGGTATAGTCGGAACAGCCCTCAGCTTACTTATTCGTGCTGAACTAAGCCAGCCAGGCTCTCTCCTGGGCGACGACCAAATTTATAACGTAATCGTTACCGCTCATGCATTTGTAATAATCTTTTTTATAGTAATGCCAATTATGATTGGGGGCTTTGGCAACTGACTAATCCCCCTTATGATTGGAGCCCCTGATATGGCCTTCCCTCGAATAAACAACATAAGCTTCTGACTTCTTCCCCCCTCTTTCCTCCTTCTATTGGCCTCCTCAGGCGTAGAGGCAGGAGCCGGAACAGGCTGAACAGTCTACCCCCCTCTTGCAGGTAATCTGGCCCATGCAGGGGCTTCCGTAGACTTGACAATCTTCTCCCTACACCTAGCAGGAATTTCATCAATTCTTGGGGCTATTAATTTCATTACAACAATTATTAATATGAAACCCCCTGCTATTTCACAGTACCAAACACCCCTATTCGTCTGAGCCGTTCTTATTACTGCCGTTCTTCTCCTTCTCTCTCTTCCTGTTCTTGCTGCCGGCATCACCATGCTACTCACAGATCGTAATTTAAACACAACATTCTTCGACCCTGCAGGAGGAGGAGACCCCATCCTCTACCAACAC
>VERDE170-22|Cyprinodon artifrons|CH842-G03|Settlement stage|BOLD:AAA8182
CTTTATTTAGTATTTGGTGCCTGAGCCGGTATAGTCGGAACAGCCCTCAGCTTACTTATTCGTGCTGAACTAAGCCAGCCAGGCTCTCTCCTGGGCGACGACCAAATTTATAACGTAATCGTCACCGCTCATGCATTTGTAATAATCTTTTTTATAGTAATGCCAATTATGATTGGGGGCTTTGGCAACTGACTAATCCCCCTTATGATTGGAGCCCCTGATATGGCCTTCCCTCGAATAAACAACATAAGCTTCTGACTTCTTCCCCCCTCTTTCCTCCTTCTATTGGCCTCCTCAGGCGTAGAGGCAGGAGCCGGAACAGGCTGAACAGTCTACCCCCCTCTTGCAGGTAATCTGGCCCATGCAGGGGCTTCCGTAGACTTGACAATCTTCTCCCTACACCTAGCAGGAATTTCATCAATTCTTGGGGCTATTAATTTCATTACAACAATTATTAATATGAAACCCCCTGCTATTTCACAGTACCAAACACCCCTATTCGTCTGAGCCGTTCTTATTACTGCCGTTCTTCTCCTTCTCTCTCTTCCTGTTCTTGCTGCCGGCATCACCATGCTACTCACAGATCGTAATTTAAACACAACATTCTTCGACCCTGCAGGAGGAGGAGACCCCATCCTCTACCAACAC
>VERDE171-22|Anchovia clupeoides|CH842-G04|Larvae|BOLD:ACV0719
CTATATCTTGTCTTCGGTGCCTGAGCAGGAATGGTGGGAACAGCACTCAGCCTCCTTATTCGAGCAGAATTAAGTCAACCAGGAGCACTTCTGGGGGACGACCAGATTTATAATGTAATCGTAACCGCCCACGCATTCGTAATAATCTTTTTTATGGTGATGCCTATTATAATTGGCGGCTTCGGGAATTGACTAGTCCCTCTTATACTAGGAGCCCCAGACATGGCATTCCCTCGAATGAACAACATGAGCTTTTGACTCCTTCCCCCCTCATTCCTGCTTCTCCTGGCATCATCTGGGGTTGAAGCCGGGGCTGGGACAGGGTGGACAGTTTACCCCCCTCTAGCAGGCAACCTTGCCCATGCCGGAGCATCGGTAGATTTGACAATCTTTTCTCTTCACTTAGCAGGAATCTCATCAATTTTAGGTGCCATTAATTTTATTACCACCATCATCAATATAAAACCACCTGCCATTTCACAATACCAGACACCTTTATTTGTCTGAGCTGTGCTTATTACAGCAGTACTTTTACTGCTTTCGCTCCCCGTTCTAGCTGCTGGGATTACTATGCTTCTTACAGACCGAAACCTTAACACCACTTTCTTTGATCCAGCAGGGGGAGGAGACCCGATTCTTTACCAACAC
>VERDE172-22|Cyprinodon artifrons|CH842-G05|Larvae|BOLD:AAA8182
CTTTATTTAGTATTTGGTGCCTGAGCCGGTATAGTCGGAACAGCCCTCAGCTTACTTATTCGTGCTGAACTAAGCCAGCCAGGCTCTCTCCTGGGCGACGACCAAATTTATAACGTAATCGTCACCGCTCATGCATTTGTAATAATCTTTTTTATAGTAATGCCAATTATGATTGGGGGCTTTGGCAACTGACTAATCCCCCTTATGATTGGAGCCCCTGATATGGCCTTCCCTCGAATAAACAACATAAGCTTCTGACTTCTTCCCCCCTCTTTCCTCCTTCTATTGGCCTCCTCAGGCGTAGAGGCAGGAGCCGGAACAGGCTGAACAGTCTACCCCCCTCTTGCAGGTAATCTGGCCCATGCAGGGGCTTCCGTAGACTTGACAATCTTCTCCCTACACCTAGCAGGAATTTCATCAATTCTTGGGGCTATTAACTTCATTACAACAATTATTAATATGAAACCCCCTGCTATTTCACAGTACCAAACACCCCTATTCGTCTGAGCCGTTCTTATTACTGCCGTTCTTCTCCTTCTCTCTCTTCCTGTTCTTGCTGCCGGCATCACCATGCTACTCACAGATCGTAATTTAAACACAACATTCTTCGACCCTGCAGGAGGAGGAGACCCCATCCTCTACCAACAC
>VERDE173-22|Floridichthys polyommus|CH842-G06|Larvae|BOLD:AAA6554
CTTTATTTAGTATTTGGTGCTTGAGCCGGTATGGTTGGAACTGCCCTGAGCCTGCTAATTCGTGCTGAACTAAGTCAGCCAGGCTCGCTCCTCGGCGACGATCAAATTTACAATGTAATCGTCACAGCCCATGCCTTTGTAATAATCTTTTTTATGGTTATGCCCATCATGATCGGCGGCTTCGGCAACTGACTAATCCCCCTAATGATCGGCGCCCCCGACATGGCCTTCCCTCGAATAAATAACATGAGCTTCTGACTTCTTCCGCCCTCCTTCCTCCTCCTTCTCGCCTCTTCTGGCGTAGAAGCCGGAGCCGGGACTGGTTGGACAGTCTATCCTCCTCTAGCGGGCAATCTCGCTCATGCAGGGGCCTCCGTAGACCTGACCATTTTCTCCCTCCACCTGGCTGGGGTATCATCTATTCTTGGGGCAATTAACTTTATTACAACCATCATTAATATGAAGCCTCCTGCAATTTCACAGTACCAAACACCTCTCTTTGTGTGAGCTGTTCTAATTACTGCAGTTCTTCTACTACTGTCCCTCCCAGTCCTTGCCGCCGGCATCACCATACTCCTAACCGATCGAAACTTAAACACAACTTTCTTCGACCCCGCGGGAGGAGGAGACCCTATTCTTTACCAACAC
>VERDE174-22|Cyprinodon artifrons|CH842-G07|Larvae|BOLD:AAA8182
CTTTATTTAGTATTTGGTGCCTGAGCCGGTATAGTCGGAACAGCCCTCAGCTTACTTATTCGTGCTGAACTAAGCCAGCCAGGCTCTCTCCTGGGCGACGACCAAATTTATAACGTAATCGTCACCGCTCATGCATTTGTAATAATCTTTTTTATAGTAATGCCAATTATGATTGGGGGCTTTGGCAACTGACTAATCCCCCTTATGATTGGAGCCCCTGATATGGCCTTCCCTCGAATAAACAACATAAGCTTCTGACTTCTTCCCCCCTCTTTCCTCCTTCTATTGGCCTCCTCAGGCGTAGAGGCAGGAGCCGGAACAGGCTGAACAGTCTACCCCCCTCTTGCAGGTAATCTGGCCCATGCAGGGGCTTCCGTAGACTTGACAATCTTCTCCCTACACCTAGCAGGAATTTCATCAATTCTTGGGGCTATTAACTTCATTACAACAATTATTAATATGAAACCCCCTGCTATTTCACAGTACCAAACACCCCTATTCGTCTGAGCCGTTCTTATTACTGCCGTTCTTCTCCTTCTCTCTCTTCCTGTTCTTGCTGCCGGCATCACCATGCTACTCACAGATCGTAATTTAAACACAACATTCTTCGACCCTGCAGGAGGAGGAGACCCCATCCTCTACCAACAC
>VERDE175-22|Thorichthys meeki|CH842-G08|Larvae|
CTTTACATTGTTTTTGGTGCCTGGGCCGGAATAGTACGCACCGCCTTAAGCCTGCTGATCCGAGCAGAACTCAGCCAACCGGGCTCTCTCCTTGGAGATGACCAAATTTATAACGTAATCGTAACTGCACACGCCTTTGTAATAATTTTCTTTATAGTCATACCTATCATAATTGGAGGCTTCGGAAACTGACTAGTCCCACTCATGATTGGCGCCCCAGACATGGCCTTCCCACGGATGAATAACATGAGTTTTTGACTTCTCCCCCCTTCATTTCTCCTTCTCCTCGCTTCATCGGGAGTCGAAGCTGGCGCTGGGACAGGATGAACCGTCTACCCCCCACTAGCAGGCAATCTGGCACACGCTGGCCCCTCAGTCGACCTGACCATCTTCTCCCTTCATTTGGCGGGGGTCTCATCTATTCTTGGAGCAATCAACTTTATTACCACAATTATTAACATAAAACCTCCAGCAATTTCCCAATATCAAACCCCCCTATTTGTCTGGGCAGTTTTAATTACCGCCGTCCTACTCCTGCTATCCCTACCAGTCCTTGCTGCAGGCATCACAATACTTCTAACAGATCGAAACCTAAACACAACCTTCTTTGACCCGGCCGGAGGAGGAGACCCCATTCTTTACCAACAC
>VERDE176-22|Chriodorus atherinoides|CH842-G09|Larvae|BOLD:AAD0222
CTCTACTTAGTATTTGGTGCTTGAGCTGGAATAGTAGGCACAGCCTTAAGCTTACTAATTCGTGCAGAACTGAGCCAACCAGGCTCACTCCTAGGCGACGATCAAATCTATAATGTTATTGTTACAGCCCATGCTTTTGTAATAATTTTCTTTATAGTAATACCAATCATGATCGGGGGGTTCGGTAATTGACTAATCCCTCTTATGATTGGGGCCCCTGACATAGCCTTCCCTCGAATAAATAACATGAGCTTCTGACTCCTCCCTCCCTCATTCCTTCTCCTTCTAGCTTCCTCCGGAGTTGAAGCAGGGGCAGGTACTGGGTGAACAGTATACCCCCCTCTATCCGGTAATCTTGCTCATGCAGGAGCATCCGTAGACCTAACAATCTTCTCTCTCCACCTGGCAGGTATTTCCTCGATTCTTGGGGCCATCAATTTTATTACAACAATTGTTAACATGAAACCCCCCGCAATCTCTCAATATCAAACCCCTCTATTCGTTTGAGCAGTTCTTATTACCGCTGTTCTACTCCTACTCTCTCTGCCTGTCCTGGCTGCTGGAATTACGATGCTCCTTACGGACCGAAATCTGAACACTACCTTCTTCGATCCTGCAGGAGGAGGAGACCCTATTCTTTACCAACAC
>VERDE177-22|Strongylura notata|CH842-G10|Larvae|
CTTTATCTAGTATTTGGTGCTTGAGCTGGAATAGTAGGCACTGCTTTAAGCCTTCTTATTCGAGCAGAACTAAGCCAACCCGGCTCCCTTTTAGGCGCCGACCAAATTTACAATGTTATCGTTACGGCACATGCCTTTGTAATAATCTTTTTTATAGTAATACCTATTATAATTGGTGGTTTTGGAAACTGACTGATTCCTCTCATGATTGGGGCTCCAGATATAGCATTTCCTCGAATAAATAACATAAGCTTCTGATTATTACCCCCATCCTTCCTTCTCCTTCTAGCTTCATCCGGAGTAGAAGCTGGTGCAGGAACTGGATGAACTGTCTACCCTCCTCTAGCTGGTAATTTAGCCCATGCAGGAGCCTCAGTAGATTTAACAATTTTTTCCCTTCACCTAGCAGGTGTTTCATCAATTCTTGGAGCTATTAACTTTATTACCACAATTATTAATATAAAACCACCAGCAATTTCGCAATACCAGACACCTCTCTTTGTATGAGCTGTTCTAATTACTGCAGTCCTACTCCTCCTTTCCCTTCCTGTGTTAGCTGGAGGGATTACAATACTTCTAACCGATCGAAACCTAAGCACCACCGTCTTCGACCCTGCCGGGGGAGGAGACCCCATCCTTTACCAANNN
>VERDE178-22|Lophogobius cyprinoides|CH842-G11|Larvae|BOLD:AAB6671
CTTTATCTCGTATTTGGTGCTTGGGCCGGAATAGTGGGGACCGCACTAAGCCTGTTAATCCGGGCTGAGCTAAGTCAACCTGGAGCCCTCCTAGGAGACGACCAGATTTACAACGTAATCGTAACCGCTCACGCATTCGTTATAATTTTCTTTATAGTAATACCAATCATGATTGGCGGATTTGGAAATTGACTCATTCCGCTAATAGTTGGGGCCCCAGACATGGCCTTCCCTCGTATAAATAACATAAGCTTTTGACTTTTACCCCCCTCCTTCCTACTTCTCCTGGCATCCTCCGGGGTTGAGGCGGGGGCTGGAACCGGATGAACCGTTTACCCCCCTCTAGCAGGCAACCTAGCCCACGCAGGAGCGTCAGTAGACTTAACTATTTTTTCACTTCACCTGGCCGGTATCTCCTCAATCCTAGGCGCAATTAACTTCATTACTACTATCTTGAACATAAAACCCCCCGCTATTTCACAGTACCAAACACCTTTATTCGTCTGAGCTGTCCTAATTACAGCGGTTCTCCTTCTTTTGTCCCTGCCAGTTCTAGCCGCGGGAATCACTATACTCCTCACTGACCGCAACCTCAACACAACCTTCTTTGACCCCGCAGGAGGGGGAGACCCCATCTTGTACCAACAC
>VERDE179-22|Floridichthys polyommus|CH842-G12|Larvae|BOLD:AAA6554
CTTTATTTAGTATTTGGTGCTTGAGCCGGTATGGTTGGAACTGCCCTGAGCCTGCTAATTCGTGCTGAACTAAGTCAGCCAGGCTCGCTCCTCGGCGACGATCAAATTTACAATGTAATCGTCACAGCCCATGCCTTTGTAATAATCTTTTTTATGGTTATGCCCATCATGATCGGCGGCTTCGGCAACTGACTAATCCCCCTAATGATCGGCGCCCCCGACATGGCCTTCCCTCGAATAAATAACATGAGCTTCTGACTTCTTCCGCCCTCCTTCCTCCTCCTTCTCGCCTCTTCTGGCGTAGAAGCCGGAGCCGGGACTGGTTGGACAGTCTATCCTCCTCTAGCGGGCAATCTCGCTCATGCAGGGGCCTCCGTAGACCTGACCATTTTCTCCCTCCACCTGGCTGGGGTATCATCTATTCTTGGGGCAATTAACTTTATTACAACCATCATTAATATGAAGCCTCCTGCAATTTCACAGTACCAAACACCTCTCTTTGTGTGAGCTGTTCTAATTACTGCAGTTCTTCTACTACTGTCCCTCCCAGTCCTTGCCGCCGGCATCACCATACTCCTAACCGATCGAAACTTAAACACAACTTTCTTCGACCCCGCGGGAGGAGGAGACCCTATTCTTTACCAACAC
>VERDE180-22|Cyprinodon artifrons|CH842-H01|Larvae|BOLD:AAA8182
CTTTATTTAGTATTTGGTGCCTGAGCCGGTATAGTCGGAACAGCCCTCAGCTTACTTATTCGTGCTGAACTAAGCCAGCCAGGCTCTCTCCTGGGCGACGACCAAATTTATAACGTAATCGTCACCGCTCATGCATTTGTAATAATCTTTTTTATAGTAATGCCAATTATGATTGGGGGCTTTGGCAACTGACTAATCCCCCTTATGATTGGAGCCCCTGATATGGCCTTCCCTCGAATAAACAACATAAGCTTCTGACTTCTTCCCCCCTCTTTCCTCCTTCTATTGGCCTCCTCAGGCGTAGAGGCAGGAGCCGGAACAGGCTGAACAGTCTACCCCCCTCTTGCAGGTAATCTGGCCCATGCAGGGGCTTCCGTAGACTTGACAATCTTCTCCCTACACCTAGCAGGAATTTCATCAATTCTTGGGGCTATTAATTTCATTACAACAATTATTAATATGAAACCCCCTGCTATTTCACAGTACCAAACACCCCTATTCGTCTGAGCCGTTCTTATTACTGCCGTTCTTCTCCTTCTCTCTCTTCCTGTTCTTGCTGCCGGCATCACCATGCTACTCACAGATCGTAATTTAAACACAACATTCTTCGACCCTGCAGGAGGAGGAGACCCCATCCTCTACCAACAC
>VERDE181-22|Floridichthys polyommus|CH842-H02|Larvae|BOLD:AAA6554
CTTTATTTAGTATTTGGTGCTTGAGCCGGTATGGTTGGAACTGCCCTGAGCCTGCTAATTCGTGCTGAACTAAGTCAGCCAGGCTCGCTCCTCGGCGACGATCAAATTTACAATGTAATCGTCACAGCCCATGCCTTTGTAATAATCTTTTTTATGGTTATGCCCATCATGATCGGCGGCTTCGGCAACTGACTAATCCCCCTAATGATCGGCGCCCCCGACATGGCCTTCCCTCGAATAAATAACATGAGCTTCTGACTTCTTCCGCCCTCCTTCCTCCTCCTTCTCGCCTCTTCTGGCGTAGAAGCCGGAGCCGGGACTGGTTGGACAGTCTATCCTCCTCTAGCGGGCAATCTCGCTCATGCAGGGGCCTCCGTAGACCTGACCATTTTCTCCCTCCACCTGGCTGGGGTATCATCTATTCTTGGGGCAATTAACTTTATTACAACCATCATTAATATGAAGCCTCCTGCAATTTCACAGTACCAAACACCTCTCTTTGTGTGAGCTGTTCTAATTACTGCAGTTCTTCTACTACTGTCCCTCCCAGTCCTTGCCGCCGGCATCACCATACTCCTAACCGATCGAAACTTAAACACAACTTTCTTCGACCCCGCGGGAGGAGGAGACCCTATTCTTTACCAACAC
>VERDE182-22|Dorosoma petenense|CH842-H03|Larvae|BOLD:AAC3463
CTTTATCTAGTATTTGGTGCCTGAGCGGGGATAGTAGGGACTGCCCTAAGCCTCCTAATTCGAGCAGAATTAAGCCAACCTGGAGCACTTCTTGGAGATGACCAGATCTACAATGTTATCGTTACAGCACATGCCTTCGTAATGATTTTCTTCATAGTAATGCCAATCCTGATTGGAGGATTTGGAAACTGGCTTGTCCCTTTAATGATCGGGGCACCCGACATGGCATTTCCCCGAATAAATAATATGAGCTTTTGACTCCTGCCCCCCTCTTTCCTTCTTCTTCTGGCCTCCTCGGGGGTAGAAGCCGGGGCGGGGACAGGATGAACAGTATACCCCCCTTTGTCAGGTAATCTAGCCCACGCCGGAGCATCCGTCGATCTAACTATTTTTTCACTACATCTTGCAGGTATCTCATCTATTCTCGGGGCAATCAATTTTATTACTACAATTATTAACATGAAACCCCCTGCAATCTCACAGTACCAGACACCCCTGTTTGTCTGATCAGTTCTAGTAACTGCCGTCCTCCTTCTCCTGTCCCTTCCAGTTCTGGCCGCCGGAATTACTATGCTACTTACAGACCGAAACCTTAACACAACTTTCTTTGACCCAGCAGGTGGAGGAGACCCAATTCTGTACCAACAC
>VERDE183-22|Dorosoma petenense|CH842-H04|Larvae|BOLD:AAC3463
CTTTATCTAGTATTTGGTGCCTGAGCGGGGATAGTAGGGACTGCCCTAAGCCTCCTAATTCGAGCAGAATTAAGCCAACCTGGAGCACTTCTTGGAGATGACCAGATCTACAATGTTATCGTTACAGCACATGCCTTCGTAATGATTTTCTTCATAGTAATGCCAATCCTGATTGGAGGATTTGGAAACTGGCTTGTCCCTTTAATGATCGGGGCACCCGACATGGCATTTCCCCGAATAAATAATATGAGCTTTTGACTCCTGCCCCCCTCTTTCCTTCTTCTTCTGGCCTCCTCGGGGGTAGAAGCCGGGGCGGGGACAGGATGAACAGTATACCCCCCTTTGTCAGGTAATCTAGCCCACGCCGGAGCATCCGTCGATCTAACTATTTTTTCACTACATCTTGCAGGTATCTCATCTATTCTCGGGGCAATCAATTTTATTACTACAATTATTAACATGAAACCCCCTGCAATCTCACAGTACCAGACACCCCTGTTTGTCTGATCAGTTCTAGTAACTGCCGTCCTCCTTCTCCTGTCCCTTCCAGTTCTGGCCGCCGGAATTACTATGCTACTTACAGACCGAAACCTTAACACAACTTTCTTTGACCCAGCAGGTGGAGGAGACCCAATTCTGTACCAACAC
>VERDE186-22|Lophogobius cyprinoides|CH842-H07|Larvae|BOLD:AAB6671
CTTTATCTCGTATTTGGTGCTTGGGCCGGAATAGTGGGGACCGCACTAAGCCTGTTAATCCGGGCTGAGCTAAGTCAACCTGGAGCCCTCCTAGGAGACGACCAGATTTACAACGTAATCGTAACCGCTCACGCATTCGTTATAATTTTCTTTATAGTAATACCAATCATGATTGGCGGATTTGGAAATTGACTCATTCCGCTAATAGTTGGGGCCCCAGACATGGCCTTCCCTCGTATAAATAACATAAGCTTTTGACTTTTACCCCCCTCCTTCCTACTTCTCCTGGCATCCTCCGGGGTTGAGGCGGGGGCTGGAACCGGATGAACCGTTTACCCCCCTCTAGCAGGCAACCTAGCCCACGCAGGAGCGTCAGTAGACTTAACTATTTTTTCACTTCACCTGGCCGGTATCTCCTCAATCCTAGGCGCAATTAACTTCATTACTACTATCTTGAACATAAAACCCCCCGCTATTTCACAGTACCAAACACCTTTATTCGTCTGAGCTGTCCTAATTACAGCGGTTCTCCTTCTTTTGTCCCTGCCAGTTCTAGCCGCGGGAATCACTATACTCCTCACTGACCGCAACCTCAACACAACCTTCTTTGACCCCGCAGGAGGGGGAGACCCCATCTTGTACCAACAC
>VERDE187-22|Vieja melanurus|CH842-H08|Settlement stage|BOLD:AAB9907
CTCTACCTAGTTTTTGGTGCCTGAGCCGGAATAGTAGGAACCGCATTAAGCCTATTGATCCGAGCAGAACTCAGCCAGCCAGGCTCACTCCTTGGAGACGACCAAATCTACAATGTAATCGTAACTGCGCACGCCTTTGTAATAATTTTCTTTATAGTCATGCCTATCATAATTGGAGGTTTCGGTAACTGACTAATCCCACTCATAATTGGTGCCCCAGACATGGCCTTCCCTCGAATAAACAACATGAGCTTCTGACTTCTGCCCCCTTCGTTCCTCCTCCTACTTGCCTCATCAGGAGTTGAGGCTGGTGCTGGGACAGGCTGAACCGTCTACCCCCCACTAGCAGGCAATCTGGCGCACGCGGGCCCCTCAGTTGACCTAACCATTTTTTCCCTCCACTTAGCAGGAGTCTCGTCTATCCTTGGGGCAATTAATTTTATTACCACAATTGTTAACATGAAACCCCCCGCAATCTCCCAATATCAAACCCCCCTATTTGTTTGAGCGCTTCTAATCACCGCTGTCCTACTCCTACTATCCCTGCCAGTCCTTGCCGCCGGCATTACTATACTTTTAACCGATCGAAACCTAAACACAACCTTTTTTGACCCTGCAGGGGGAGGAGACCCCATTCTCTACCAACAC
>VERDE188-22|Lophogobius cyprinoides|CH842-H09|Larvae|BOLD:AAB6671
CTTTATCTCGTATTTGGTGCTTGGGCCGGAATAGTGGGGACCGCACTAAGCCTGTTAATCCGGGCTGAGCTAAGTCAACCTGGAGCCCTCCTAGGAGACGACCAGATTTACAACGTAATCGTAACCGCTCACGCATTCGTTATAATTTTCTTTATAGTAATACCAATCATGATTGGCGGATTTGGAAATTGACTCATTCCGCTAATAGTTGGGGCCCCAGACATGGCCTTCCCTCGTATAAATAACATAAGCTTTTGACTTTTACCCCCCTCCTTCCTACTTCTCCTGGCATCCTCCGGGGTTGAGGCGGGGGCTGGAACCGGATGAACCGTTTACCCCCCTCTAGCAGGCAACCTAGCCCACGCAGGAGCGTCAGTAGACTTAACTATTTTTTCACTTCACCTGGCCGGTATCTCCTCAATCCTAGGCGCAATTAACTTCATTACTACTATCTTGAACATAAAACCCCCCGCTATTTCACAGTACCAAACACCTTTATTCGTCTGAGCTGTCCTAATTACAGCGGTTCTCCTTCTTTTGTCCCTGCCAGTTCTAGCCGCGGGAATCACTATACTCCTCACTGACCGCAACCTCAACACAACCTTCTTTGACCCCGCAGGAGGGGGAGACCCCATCTTGTACCAACAC
>VERDE190-22|Chriodorus atherinoides|CH843-A01|Larvae|BOLD:AAD0222
CTCTACTTAGTATTTGGTGCTTGAGCTGGAATAGTAGGCACAGCCTTAAGCTTACTAATTCGTGCAGAACTGAGCCAACCAGGCTCACTCCTAGGCGACGATCAAATCTATAATGTTATTGTTACAGCCCATGCTTTTGTAATAATTTTCTTTATAGTAATACCAATCATGATCGGGGGGTTCGGTAATTGACTAATCCCTCTTATGATTGGGGCCCCTGACATAGCCTTCCCTCGAATAAATAACATGAGCTTCTGACTCCTCCCTCCCTCATTCCTTCTCCTTCTAGCTTCCTCCGGAGTTGAAGCAGGGGCAGGTACTGGGTGAACAGTATACCCCCCTCTATCCGGTAATCTTGCTCATGCAGGAGCATCCGTAGACCTAACAATCTTCTCTCTCCACCTGGCAGGTATTTCCTCGATTCTTGGGGCCATCAATTTTATTACAACAATTGTTAACATGAAACCCCCCGCAATCTCTCAATATCAAACCCCTCTATTCGTTTGAGCAGTTCTTATTACCGCTGTTCTACTCCTACTCTCTCTGCCTGTCCTGGCTGCTGGAATTACGATGCTCCTTACGGACCGAAATCTGAACACTACCTTCTTCGATCCTGCAGGAGGAGGAGACCCTATTCTTTACCAACAC
>VERDE191-22|Lophogobius cyprinoides|CH843-A02|Larvae|BOLD:AAB6671
CTTTATCTCGTATTTGGTGCTTGGGCCGGAATAGTGGGGACCGCACTAAGCCTGTTAATCCGGGCTGAGCTAAGTCAACCTGGAGCCCTCCTAGGAGACGACCAGATTTACAACGTAATCGTAACCGCTCACGCATTCGTTATAATTTTCTTTATAGTAATACCAATCATGATTGGCGGATTTGGAAATTGACTCATTCCGCTAATAGTTGGGGCCCCAGACATGGCCTTCCCTCGTATAAATAACATAAGCTTTTGACTTTTACCCCCCTCCTTCCTACTTCTCCTGGCATCCTCCGGGGTTGAGGCGGGGGCTGGAACCGGATGAACCGTTTACCCCCCTCTAGCAGGCAACCTAGCCCACGCAGGAGCGTCAGTAGACTTAACTATTTTTTCACTTCACCTGGCCGGTATCTCCTCAATCCTAGGCGCAATTAACTTCATTACTACTATCTTGAACATAAAACCCCCCGCTATTTCACAGTACCAAACACCTTTATTCGTCTGAGCTGTCCTAATTACAGCGGTTCTCCTTCTTTTGTCCCTGCCAGTTCTAGCCGCGGGAATCACTATACTCCTCACTGACCGCAACCTCAACACAACCTTCTTTGACCCCGCAGGAGGGGGAGACCCCATCTTGTACCAACAC
>VERDE192-22|Cyprinodon artifrons|CH843-A03|Larvae|BOLD:AAA8182
CTTTATTTAGTATTTGGTGCCTGAGCCGGTATAGTCGGAACAGCCCTCAGCTTACTTATTCGTGCTGAACTAAGCCAGCCAGGCTCTCTCCTGGGCGACGACCAAATTTATAACGTAATCGTTACCGCTCATGCATTTGTAATAATCTTTTTTATAGTAATGCCAATTATGATTGGGGGCTTTGGCAACTGACTAATCCCCCTTATGATTGGAGCCCCTGATATGGCCTTCCCTCGAATAAACAACATAAGCTTCTGACTTCTTCCCCCCTCTTTCCTCCTTCTATTGGCCTCCTCAGGCGTAGAGGCAGGAGCCGGAACAGGCTGAACAGTCTACCCCCCTCTTGCAGGTAATCTGGCCCATGCAGGGGCTTCCGTAGACTTGACAATCTTCTCCCTACACCTAGCAGGAATTTCATCAATTCTTGGGGCTATTAATTTCATTACAACAATTATTAATATGAAACCCCCTGCTATTTCACAGTACCAAACACCCCTATTCGTCTGAGCCGTTCTTATTACTGCCGTTCTTCTCCTTCTCTCTCTTCCTGTTCTTGCTGCCGGCATCACCATGCTACTCACAGATCGTAATTTAAACACAACATTCTTCGACCCTGCAGGAGGAGGAGACCCCATCCTCTACCAACAC
>VERDE193-22|Floridichthys polyommus|CH843-A04|Larvae|BOLD:AAA6554
CTTTATTTAGTATTTGGTGCTTGAGCCGGTATGGTTGGAACTGCCCTGAGCCTGCTAATTCGTGCTGAACTAAGTCAGCCAGGCTCGCTCCTCGGCGACGATCAAATTTACAATGTAATCGTCACAGCCCATGCCTTTGTAATAATCTTTTTTATGGTTATGCCCATCATGATCGGCGGCTTCGGCAACTGACTAATCCCCCTAATGATCGGCGCCCCCGACATGGCCTTCCCTCGAATAAATAACATGAGCTTCTGACTTCTTCCGCCCTCCTTCCTCCTCCTTCTCGCCTCTTCTGGCGTAGAAGCCGGAGCCGGGACTGGTTGGACAGTCTATCCTCCTCTAGCGGGCAATCTCGCTCATGCAGGGGCCTCCGTAGACCTGACCATTTTCTCCCTCCACCTGGCTGGGGTATCATCTATTCTTGGGGCAATTAACTTTATTACAACCATCATTAATATGAAGCCTCCTGCAATTTCACAGTACCAAACACCTCTCTTTGTGTGAGCTGTTCTAATTACTGCAGTTCTTCTACTACTGTCCCTCCCAGTCCTTGCCGCCGGCATCACCATACTCCTAACCGATCGAAACTTAAACACAACTTTCTTCGACCCCGCGGGAGGAGGAGACCCTATTCTTTACCAACAC
>VERDE194-22|Dorosoma petenense|CH843-A05|Larvae|BOLD:AAC3463
CTTTATCTAGTATTTGGTGCCTGAGCGGGGATAGTAGGGACTGCCCTAAGCCTCCTAATTCGAGCAGAATTAAGCCAACCTGGAGCACTTCTTGGAGATGACCAGATCTACAATGTTATCGTTACAGCACATGCCTTCGTAATGATTTTCTTCATAGTAATGCCAATCCTGATTGGAGGATTTGGAAACTGGCTTGTCCCTTTAATGATCGGGGCACCCGACATGGCATTTCCCCGAATAAATAATATGAGCTTTTGACTCCTGCCCCCCTCTTTCCTTCTTCTTCTGGCCTCCTCGGGGGTAGAAGCCGGGGCGGGGACAGGATGAACAGTATACCCCCCTTTGTCAGGTAATCTAGCCCACGCCGGAGCATCCGTCGATCTAACTATTTTTTCACTACATCTTGCAGGTATCTCATCTATTCTCGGGGCAATCAATTTTATTACTACAATTATTAACATGAAACCCCCTGCAATCTCACAGTACCAGACACCCCTGTTTGTCTGATCAGTTCTAGTAACTGCCGTCCTCCTTCTCCTGTCCCTTCCAGTTCTGGCCGCCGGAATTACTATGCTACTTACAGACCGAAACCTTAACACAACTTTCTTTGACCCAGCAGGTGGAGGAGACCCAATTCTGTACCAACAC
>VERDE195-22|Dorosoma petenense|CH843-A06|Larvae|BOLD:AAC3463
CTTTATCTAGTATTTGGTGCCTGAGCGGGGATAGTAGGGACTGCCCTAAGCCTCCTAATTCGAGCAGAATTAAGCCAACCTGGAGCACTTCTTGGAGATGACCAGATCTACAATGTTATCGTTACAGCACATGCCTTCGTAATGATTTTCTTCATAGTAATGCCAATCCTGATTGGAGGATTTGGAAACTGGCTTGTCCCTTTAATGATCGGGGCACCCGACATGGCATTTCCCCGAATAAATAATATGAGCTTTTGACTCCTGCCCCCCTCTTTCCTTCTTCTTCTGGCCTCCTCGGGGGTAGAAGCCGGGGCGGGGACAGGATGAACAGTATACCCCCCTTTGTCAGGTAATCTAGCCCACGCCGGAGCATCCGTCGATCTAACTATTTTTTCACTACATCTTGCAGGTATCTCATCTATTCTCGGGGCAATCAATTTTATTACTACAATTATTAACATGAAACCCCCTGCAATCTCACAGTACCAGACACCCCTGTTTGTCTGATCAGTTCTAGTAACTGCCGTCCTCCTTCTCCTGTCCCTTCCAGTTCTGGCCGCCGGAATTACTATGCTACTTACAGACCGAAACCTTAACACAACTTTCTTTGACCCAGCAGGTGGAGGAGACCCAATTCTGTACCAACAC
>VERDE196-22|Dorosoma petenense|CH843-A07|Larvae|
NNNNNNNNNNNNNNNNNNNNNNNNNNNNNNNNNNNNNNNNNNNNNNNNNNNNNNNNNNNNNNNNNNNNNTTAAGCCAACCTGGAGCACTTCTTGGAGATGACCAGATCTACAATGTTATCGTTACAGCACATGCCTTCGTAATGATTTTCTTCATAGTAATGCCAATCCTGATTGGAGGATTTGGAAACTGGCTTGTCCCTTTAATGATCGGGGCACCCGACATGGCATTTCCCCGAATAAATAATATGAGCTTTTGACTCCTGCCCCCCTCTTTCCTTCTTCTTCTGGCCTCCTCGGGGGTAGAAGCCGGGGCGGGGACAGGATGAACAGTATACCCCCCTTTGTCAGGTAATCTAGCCCACGCCGGAGCATCCGTCGATCTAACTATTTTTTCACTACATCTTGCAGGTATCTCATCTATTCTCGGGGCAATCAATTTTATTACTACAATTATTAACATGAAACCCCCTGCAATCTCACAGTACCAGACACCCCTGTTTGTCTGATCAGTTCTAGTAACTGCCGTCCTCCTTCTCCTGTCCCTTCCAGTTCTGGCCGCCGGAATTACTATGCTACTTACAGACCGAAACCTTAACACAACTTTCTTTGACCCAGCAGGTGGAGGAGACCCAATTCTGTACCAACAC
>VERDE197-22|Dorosoma petenense|CH843-A08|Larvae|BOLD:AAC3463
CTTTATCTAGTATTTGGTGCCTGAGCGGGGATAGTAGGGACTGCCCTAAGCCTCCTAATTCGAGCAGAATTAAGCCAACCTGGAGCACTTCTTGGAGATGACCAGATCTACAATGTTATCGTTACAGCACATGCCTTCGTAATGATTTTCTTCATAGTAATGCCAATCCTGATTGGAGGATTTGGAAACTGGCTTGTCCCTTTAATGATCGGGGCACCCGACATGGCATTTCCCCGAATAAATAATATGAGCTTTTGACTCCTGCCCCCCTCTTTCCTTCTTCTTCTGGCCTCCTCGGGGGTAGAAGCCGGGGCGGGGACAGGATGAACAGTATACCCCCCTTTGTCAGGTAATCTAGCCCACGCCGGAGCATCCGTCGATCTAACTATTTTTTCACTACATCTTGCAGGTATCTCATCTATTCTCGGGGCAATCAATTTTATTACTACAATTATTAACATGAAACCCCCTGCAATCTCACAGTACCAGACACCCCTGTTTGTCTGATCAGTTCTAGTAACTGCCGTCCTCCTTCTCCTGTCCCTTCCAGTTCTGGCCGCCGGAATTACTATGCTACTTACAGACCGAAACCTTAACACAACTTTCTTTGACCCAGCAGGTGGAGGAGACCCAATTCTGTACCAACAC
>VERDE198-22|Lophogobius cyprinoides|CH843-A09|Larvae|BOLD:AAB6671
CTTTATCTCGTATTTGGTGCTTGGGCCGGAATAGTGGGGACCGCACTAAGCCTGTTAATCCGGGCTGAGCTAAGTCAACCTGGAGCCCTCCTAGGAGACGACCAGATTTACAACGTAATCGTAACCGCTCACGCATTCGTTATAATTTTCTTTATAGTAATACCAATCATGATTGGCGGATTTGGAAATTGACTCATTCCGCTAATAGTTGGGGCCCCAGACATGGCCTTCCCTCGTATAAATAACATAAGCTTTTGACTTTTACCCCCCTCCTTCCTACTTCTCCTGGCATCCTCCGGGGTTGAGGCGGGGGCTGGAACCGGATGAACCGTTTACCCCCCTCTAGCAGGCAACCTAGCCCACGCAGGAGCGTCAGTAGACTTAACTATTTTTTCACTTCACCTGGCCGGTATCTCCTCAATCCTAGGCGCAATTAACTTCATTACTACTATCTTGAACATAAAACCCCCCGCTATTTCACAGTACCAAACACCTTTATTCGTCTGAGCTGTCCTAATTACAGCGGTTCTCCTTCTTTTGTCCCTGCCAGTTCTAGCCGCGGGAATCACTATACTCCTCACTGACCGCAACCTCAACACAACCTTCTTTGACCCCGCAGGAGGGGGAGACCCCATCTTGTACCAACAC
>VERDE200-22|Lophogobius cyprinoides|CH843-A11|Larvae|BOLD:AAB6671
CTTTATCTCGTATTTGGTGCTTGGGCCGGAATAGTGGGGACCGCACTAAGCCTGTTAATCCGGGCTGAGCTAAGTCAACCTGGAGCCCTCCTAGGAGACGACCAGATTTACAACGTAATCGTAACCGCTCACGCATTCGTTATAATTTTCTTTATAGTAATACCAATCATGATTGGCGGATTTGGAAATTGACTCATTCCGCTAATAGTTGGGGCCCCAGACATGGCCTTCCCTCGTATAAATAACATAAGCTTTTGACTTTTACCCCCCTCCTTCCTACTTCTCCTGGCATCCTCCGGGGTTGAGGCGGGGGCTGGAACCGGATGAACCGTTTACCCCCCTCTAGCAGGCAACCTAGCCCACGCAGGAGCGTCAGTAGACTTAACTATTTTTTCACTTCACCTGGCCGGTATCTCCTCAATCCTAGGCGCAATTAACTTCATTACTACTATCTTGAACATAAAACCCCCCGCTATTTCACAGTACCAAACACCTTTATTCGTCTGAGCTGTCCTAATTACAGCGGTTCTCCTTCTTTTGTCCCTGCCAGTTCTAGCCGCGGGAATCACTATACTCCTCACTGACCGCAACCTCAACACAACCTTCTTTGACCCCGCAGGAGGGGGAGACCCCATCTTGTACCAACAC
>VERDE201-22|Lophogobius cyprinoides|CH843-A12|Larvae|
CTTTATCTCGTATTTGGTGCTTGGGCCGGAATAGTGGGGACCGCACTAAGCCTGTTAATCCGGGCTGAGCTAAGTCAACCTGGAGCCCTCCTAGGAGACGACCAGATTTACAACGTAATCGTAACCGCTCACGCATTCGTTATAATTTTCTTTATAGTAATACCAATCATGATTGGCGGATTTGGAAATTGACTCATTCCGCTAATAGTTGGGGCCCCAGACATGGCCTTCCCTCGTATAAATAATATAAGCTTTTGACTTTTACCCCCCTCCTTCCTACTTCTCCTGGCATCCTCCGGGGTTGAGGCGGGGGCTGGAACCGGATGAACCGTTTACCCCCCTCTAGCAGGCAACCTAGCCCACGCAGGAGCGTCAGTAGACTTAACTATTTTTTCACTTCACCTGGCCGGTATCTCCTCAATCCTAGGCGCAATTAACTTCATTACTACTATCTTGAACATAAAACCCCCCGCTATTTCACAGTACCAAACACCTTTATTCGTCTGAGCTGTCCTAATTACAGCGGTTCTCCTTCTTTTGTCCCTGCCAGTTCTAGCCGCGGGAATCACTATACTCCTCACTGACCGCAACCTCAACACAACCTTCTTTGACCCCGCAGGAGGGGGAGACCCCATCTTGTACCAACAC
>VERDE202-22|Dorosoma petenense|CH843-B01|Larvae|BOLD:AAC3463
CTTTATCTAGTATTTGGTGCCTGAGCGGGGATAGTAGGGACTGCCCTAAGCCTCCTAATTCGAGCAGAATTAAGCCAACCTGGAGCACTTCTTGGAGATGACCAGATCTACAATGTTATCGTTACAGCACATGCCTTCGTAATGATTTTCTTCATAGTAATGCCAATCCTGATTGGAGGATTTGGAAACTGGCTTGTCCCTTTAATGATCGGGGCACCCGACATGGCATTTCCCCGAATAAATAATATGAGCTTTTGACTCCTGCCCCCCTCTTTCCTTCTTCTTCTGGCCTCCTCGGGGGTAGAAGCCGGGGCGGGGACAGGATGAACAGTATACCCCCCTTTGTCAGGTAATCTAGCCCACGCCGGAGCATCCGTCGATCTAACTATTTTTTCACTACATCTTGCAGGTATCTCATCTATTCTCGGGGCAATCAATTTTATTACTACAATTATTAACATGAAACCCCCTGCAATCTCACAGTACCAGACACCCCTGTTTGTCTGATCAGTTCTAGTAACTGCCGTCCTCCTTCTCCTGTCCCTTCCAGTTCTGGCCGCCGGAATTACTATGCTACTTACAGACCGAAACCTTAACACAACTTTCTTTGACCCAGCAGGTGGAGGAGACCCAATTCTGTACCAACAC
>VERDE203-22|Dorosoma petenense|CH843-B02|Larvae|BOLD:AAC3463
CTTTATCTAGTATTTGGTGCCTGAGCGGGGATAGTAGGGACTGCCCTAAGCCTCCTAATTCGAGCAGAATTAAGCCAACCTGGAGCACTTCTTGGAGATGACCAGATCTACAATGTTATCGTTACAGCACATGCCTTCGTAATGATTTTCTTCATAGTAATGCCAATCCTGATTGGAGGATTTGGAAACTGGCTTGTCCCTTTAATGATCGGGGCACCCGACATGGCATTTCCCCGAATAAATAATATGAGCTTTTGACTCCTGCCCCCCTCTTTCCTTCTTCTTCTGGCCTCCTCGGGGGTAGAAGCCGGGGCGGGGACAGGATGAACAGTATACCCCCCTTTGTCAGGTAATCTAGCCCACGCCGGAGCATCCGTCGATCTAACTATTTTTTCACTACATCTTGCAGGTATCTCATCTATTCTCGGGGCAATCAATTTTATTACTACAATTATTAACATGAAACCCCCTGCAATCTCACAGTACCAGACACCCCTGTTTGTCTGATCAGTTCTAGTAACTGCCGTCCTCCTTCTCCTGTCCCTTCCAGTTCTGGCCGCCGGAATTACTATGCTACTTACAGACCGAAACCTTAACACAACTTTCTTTGACCCAGCAGGTGGAGGAGACCCAATTCTGTACCAACAC
>VERDE204-22|Dorosoma petenense|CH843-B03|Larvae|BOLD:AAC3463
CTTTATCTAGTATTTGGTGCCTGAGCGGGGATAGTAGGGACTGCCCTAAGCCTCCTAATTCGAGCAGAATTAAGCCAACCTGGAGCACTTCTTGGAGATGACCAGATCTACAATGTTATCGTTACAGCACATGCCTTCGTAATGATTTTCTTCATAGTAATGCCAATCCTGATTGGAGGATTTGGAAACTGGCTTGTCCCTTTAATGATCGGGGCACCCGACATGGCATTTCCCCGAATAAATAATATGAGCTTTTGACTCCTGCCCCCCTCTTTCCTTCTTCTTCTGGCCTCCTCGGGGGTAGAAGCCGGGGCGGGGACAGGATGAACAGTATACCCCCCTTTGTCAGGTAATCTAGCCCACGCCGGAGCATCCGTCGATCTAACTATTTTTTCACTACATCTTGCAGGTATCTCATCTATTCTCGGGGCAATCAATTTTATTACTACAATTATTAACATGAAACCCCCTGCAATCTCACAGTACCAGACACCCCTGTTTGTCTGATCAGTTCTAGTAACTGCCGTCCTCCTTCTCCTGTCCCTTCCAGTTCTGGCCGCCGGAATTACTATGCTACTTACAGACCGAAACCTTAACACAACTTTCTTTGACCCAGCAGGTGGAGGAGACCCAATTCTGTACCAACAC
>VERDE206-22|Gobiidae|CH843-B05|Larvae|
NNNNNNNNNNNNNNNNNNNNNNNNNNNNNNNNNNNNNNNNNNNNNNNNNNNNNNNNNATTCGGGCAGAGCTAGCCCAACCTGGAGCTCTCCTGGGCGACGACCAGATTTACAATGTTATTGTTACTGCTCATGCCTTCGTAATAATTTTCTTTATAGTAATACCCATTATGATTGGAGGGTTTGGAAACTGACTTGTACCATTAATGATTGGTGCCCCAGACATGGCCTTCCCCCGAATGAACAACATAAGCTTTTGACTCCTTCCCCCCTCATTTCTTCTCCTGCTTGCCTCATCTGGCGTAGAAGCAGGGGTTGGAACAGGCTGAACTGTCTATCCACCCCTTGCCGGAAACCTAGCACACGCCGGAGCCTCCGTTGACCTTGCTATCTTCTCCCTCCACCTTGCAGGTGTGTCCTCCATTCTAGGGGCAATTAATTTTATTACAACCATTATTAACATGAAACCGCCAGCTATTTCACAATACCAAACACCGCTGTTTGTATGAGCTATTTTAATTACCGCAGTACTTCTTCTACTCTCCCTCCCAGTTCTAGCTGCTGGCATTACAATACTTCTGACGGACCGAAACCTAAACACCACCTTCTTTGACCCAGCAGGCGGAGGTGATCCTATTCTCTATCAACAT
>VERDE207-22|Lophogobius cyprinoides|CH843-B06|Larvae|BOLD:AAB6671
CTTTATCTCGTATTTGGTGCTTGGGCCGGAATAGTGGGGACCGCACTAAGCCTGTTAATCCGGGCTGAGCTAAGTCAACCTGGAGCCCTCCTAGGAGACGACCAGATTTACAACGTAATCGTAACCGCTCACGCATTCGTTATAATTTTCTTTATAGTAATACCAATCATGATTGGCGGATTTGGAAATTGACTCATTCCGCTAATAGTTGGGGCCCCAGACATGGCCTTCCCTCGTATAAATAACATAAGCTTTTGACTTTTACCCCCCTCCTTCCTACTTCTCCTGGCATCCTCCGGGGTTGAGGCGGGGGCTGGAACCGGATGAACCGTTTACCCCCCTCTAGCAGGCAACCTAGCCCACGCAGGAGCGTCAGTAGACTTAACTATTTTTTCACTTCACCTGGCCGGTATCTCCTCAATCCTAGGCGCAATTAACTTCATTACTACTATCTTGAACATAAAACCCCCCGCTATTTCACAGTACCAAACACCTTTATTCGTCTGAGCTGTCCTAATTACAGCGGTTCTCCTTCTTTTGTCCCTGCCAGTTCTAGCCGCGGGAATCACTATACTCCTCACTGACCGCAACCTCAACACAACCTTCTTTGACCCCGCAGGAGGGGGAGACCCCATCTTGTACCAACAC
>VERDE208-22|Lophogobius cyprinoides|CH843-B07|Larvae|BOLD:AAB6671
CTTTATCTCGTATTTGGTGCTTGGGCCGGAATAGTGGGGACCGCACTAAGCCTGTTAATCCGGGCTGAGCTAAGTCAACCTGGAGCCCTCCTAGGAGACGACCAGATTTACAACGTAATCGTAACCGCTCACGCATTCGTTATAATTTTCTTTATAGTAATACCAATCATGATTGGCGGATTTGGAAATTGACTCATTCCGCTAATAGTTGGGGCCCCAGACATGGCCTTCCCTCGTATAAATAACATAAGCTTTTGACTTTTACCCCCCTCCTTCCTACTTCTCCTGGCATCCTCCGGGGTTGAGGCGGGGGCTGGAACCGGATGAACCGTTTACCCCCCTCTAGCAGGCAACCTAGCCCACGCAGGAGCGTCAGTAGACTTAACTATTTTTTCACTTCACCTGGCCGGTATCTCCTCAATCCTAGGCGCAATTAACTTCATTACTACTATCTTGAACATAAAACCCCCCGCTATTTCACAGTACCAAACACCTTTATTCGTCTGAGCTGTCCTAATTACAGCGGTTCTCCTTCTTTTGTCCCTGCCAGTTCTAGCCGCGGGAATCACTATACTCCTCACTGACCGCAACCTCAACACAACCTTCTTTGACCCCGCAGGAGGGGGAGACCCCATCTTGTACCAACAC
>VERDE210-22|Cyprinodon artifrons|CH843-B09|Settlement stage|BOLD:AAA8182
CTTTATTTAGTATTTGGTGCCTGAGCCGGTATAGTCGGAACAGCCCTCAGCTTACTTATTCGTGCTGAACTAAGCCAGCCAGGCTCTCTCCTGGGCGACGACCAAATTTATAACGTAATCGTTACCGCTCATGCATTTGTAATAATCTTTTTTATAGTAATGCCAATTATGATTGGGGGCTTTGGCAACTGACTAATCCCCCTTATGATTGGAGCCCCTGATATGGCCTTCCCTCGAATAAACAACATAAGCTTCTGACTTCTTCCCCCCTCTTTCCTCCTTCTATTGGCCTCCTCAGGCGTAGAGGCAGGAGCCGGAACAGGCTGAACAGTCTACCCCCCTCTTGCAGGTAATCTGGCCCATGCAGGGGCTTCCGTAGACTTGACAATCTTCTCCCTACACCTAGCAGGAATTTCATCAATTCTTGGGGCTATTAATTTCATTACAACAATTATTAATATGAAACCCCCTGCTATTTCACAGTACCAAACACCCCTATTCGTCTGAGCCGTTCTTATTACTGCCGTTCTTCTCCTTCTCTCTCTTCCTGTTCTTGCTGCCGGCATCACCATGCTACTCACAGATCGTAATTTAAACACAACATTCTTCGACCCTGCAGGAGGAGGAGACCCCATCCTCTACCAACAC
>VERDE211-22|Cyprinodon artifrons|CH843-B10|Larvae|BOLD:AAA8182
CTTTATTTAGTATTTGGTGCCTGAGCCGGTATAGTCGGAACAGCCCTCAGCTTACTTATTCGTGCTGAACTAAGCCAGCCAGGCTCTCTCCTGGGCGACGACCAAATTTATAACGTAATCGTTACCGCTCATGCATTTGTAATAATCTTTTTTATAGTAATGCCAATTATGATTGGGGGCTTTGGCAACTGACTAATCCCCCTTATGATTGGAGCCCCTGATATGGCCTTCCCTCGAATAAACAACATAAGCTTCTGACTTCTTCCCCCCTCTTTCCTCCTTCTATTGGCCTCCTCAGGCGTAGAGGCAGGAGCCGGAACAGGCTGAACAGTCTACCCCCCTCTTGCAGGTAATCTGGCCCATGCAGGGGCTTCCGTAGACTTGACAATCTTCTCCCTACACCTAGCAGGAATTTCATCAATTCTTGGGGCTATTAATTTCATTACAACAATTATTAATATGAAACCCCCTGCTATTTCACAGTACCAAACACCCCTATTCGTCTGAGCCGTTCTTATTACTGCCGTTCTTCTCCTTCTCTCTCTTCCTGTTCTTGCTGCCGGCATCACCATGCTACTCACAGATCGTAATTTAAACACAACATTCTTCGACCCTGCAGGAGGAGGAGACCCCATCCTCTACCAACAC
>VERDE212-22|Cyprinodon artifrons|CH843-B11|Settlement stage|BOLD:AAA8182
CTTTATTTAGTATTTGGTGCCTGAGCCGGTATAGTCGGAACAGCCCTCAGCTTACTTATTCGTGCTGAACTAAGCCAGCCAGGCTCTCTCCTGGGCGACGACCAAATTTATAACGTAATCGTCACCGCTCATGCATTTGTAATAATCTTTTTTATAGTAATGCCAATTATGATTGGGGGCTTTGGCAACTGACTAATCCCCCTTATGATTGGAGCCCCTGATATGGCCTTCCCTCGAATAAACAACATAAGCTTCTGACTTCTTCCCCCCTCTTTCCTCCTTCTATTGGCCTCCTCAGGCGTAGAGGCAGGAGCCGGAACAGGCTGAACAGTCTACCCCCCTCTTGCAGGTAATCTGGCCCATGCAGGGGCTTCCGTAGACTTGACAATCTTCTCCCTACACCTAGCAGGAATTTCATCAATTCTTGGGGCTATTAACTTCATTACAACAATTATTAATATGAAACCCCCTGCTATTTCACAGTACCAAACACCCCTATTCGTCTGAGCCGTTCTTATTACTGCCGTTCTTCTCCTTCTCTCTCTTCCTGTTCTTGCTGCCGGCATCACCATGCTACTCACAGATCGTAATTTAAACACAACATTCTTCGACCCTGCAGGAGGAGGAGACCCCATCCTCTACCAACAC
>VERDE213-22|Vieja melanurus|CH843-B12|Larvae|BOLD:AAB9907
CTCTACCTAGTTTTTGGTGCCTGAGCCGGAATAGTAGGAACCGCATTAAGCCTATTGATCCGAGCAGAACTCAGCCAGCCAGGCTCACTCCTTGGAGACGACCAAATCTACAATGTAATCGTAACTGCGCACGCCTTTGTAATAATTTTCTTTATAGTCATGCCTATCATAATTGGAGGTTTCGGTAACTGACTAATCCCACTCATAATTGGTGCCCCAGACATGGCCTTCCCTCGAATAAACAACATGAGCTTCTGACTTCTGCCCCCTTCGTTCCTCCTCCTACTTGCCTCATCAGGAGTTGAGGCTGGTGCTGGGACAGGCTGAACCGTCTACCCCCCACTAGCAGGCAATCTGGCGCACGCGGGCCCCTCAGTTGACCTAACCATTTTTTCCCTCCACTTAGCAGGAGTCTCGTCTATCCTTGGGGCAATTAATTTTATTACCACAATTGTTAACATGAAACCCCCCGCAATCTCCCAATATCAAACCCCCCTATTTGTTTGAGCGCTTCTAATCACCGCTGTCCTACTCCTACTATCCCTGCCAGTCCTTGCCGCCGGCATTACTATACTTTTAACCGATCGAAACCTAAACACAACCTTTTTTGACCCTGCAGGGGGAGGAGACCCCATTCTCTACCAACAC
>VERDE214-22|Floridichthys polyommus|CH843-C01|Larvae|BOLD:AAA6554
CTTTATTTAGTATTTGGTGCTTGAGCCGGTATGGTTGGAACTGCCCTGAGCCTGCTAATTCGTGCTGAACTAAGTCAGCCAGGCTCGCTCCTCGGCGACGATCAAATTTACAATGTAATCGTCACAGCCCATGCCTTTGTAATAATCTTTTTTATGGTTATGCCCATCATGATCGGCGGCTTCGGCAACTGACTAATCCCCCTAATGATCGGCGCCCCCGACATGGCCTTCCCTCGAATAAATAACATGAGCTTCTGACTTCTTCCGCCCTCCTTCCTCCTCCTTCTCGCCTCTTCTGGCGTAGAAGCCGGAGCCGGGACTGGTTGGACAGTCTATCCTCCTCTAGCGGGCAATCTCGCTCATGCAGGGGCCTCCGTAGACCTGACCATTTTCTCCCTCCACCTGGCTGGGGTATCATCTATTCTTGGGGCAATTAACTTTATTACAACCATCATTAATATGAAGCCTCCTGCAATTTCACAGTACCAAACACCTCTCTTTGTGTGAGCTGTTCTAATTACTGCAGTTCTTCTACTACTGTCCCTCCCAGTCCTTGCCGCCGGCATCACCATACTCCTAACCGATCGAAACTTAAACACAACTTTCTTCGACCCCGCGGGAGGAGGAGACCCTATTCTTTACCAACAC
>VERDE215-22|Cyprinodon artifrons|CH843-C02|Larvae|BOLD:AAA8182
CTTTATTTAGTATTTGGTGCCTGAGCCGGTATAGTCGGAACAGCCCTCAGCTTACTTATTCGTGCTGAACTAAGCCAGCCAGGCTCTCTCCTGGGCGACGACCAAATTTATAACGTAATCGTCACCGCTCATGCATTTGTAATAATCTTTTTTATAGTAATGCCAATTATGATTGGGGGCTTTGGCAACTGACTAATCCCCCTTATGATTGGAGCCCCTGATATGGCCTTCCCTCGAATAAACAACATAAGCTTCTGACTTCTTCCCCCCTCTTTCCTCCTTCTATTGGCCTCCTCAGGCGTAGAGGCAGGAGCCGGAACAGGCTGAACAGTCTACCCCCCTCTTGCAGGTAATCTGGCCCATGCAGGGGCTTCCGTAGACTTGACAATCTTCTCCCTACACCTAGCAGGAATTTCATCAATTCTTGGGGCTATTAACTTCATTACAACAATTATTAATATGAAACCCCCTGCTATTTCACAGTACCAAACACCCCTATTCGTCTGAGCCGTTCTTATTACTGCCGTTCTTCTCCTTCTCTCTCTTCCTGTTCTTGCTGCCGGCATCACCATGCTACTCACAGATCGTAATTTAAACACAACATTCTTCGACCCTGCAGGAGGAGGAGACCCCATCCTCTACCAACAC
>VERDE216-22|Cyprinodon artifrons|CH843-C03|Larvae|BOLD:AAA8182
CTTTATTTAGTATTTGGTGCCTGAGCCGGTATAGTCGGAACAGCCCTCAGCTTACTTATTCGTGCTGAACTAAGCCAGCCAGGCTCTCTCCTGGGCGACGACCAAATTTATAACGTAATCGTTACCGCTCATGCATTTGTAATAATCTTTTTTATAGTAATGCCAATTATGATTGGGGGCTTTGGCAACTGACTAATCCCCCTTATGATTGGAGCCCCTGATATGGCCTTCCCTCGAATAAACAACATAAGCTTCTGACTTCTTCCCCCCTCTTTCCTCCTTCTATTGGCCTCCTCAGGCGTAGAGGCAGGAGCCGGAACAGGCTGAACAGTCTACCCCCCTCTTGCAGGTAATCTGGCCCATGCAGGGGCTTCCGTAGACTTGACAATCTTCTCCCTACACCTAGCAGGAATTTCATCAATTCTTGGGGCTATTAATTTCATTACAACAATTATTAATATGAAACCCCCTGCTATTTCACAGTACCAAACACCCCTATTCGTCTGAGCCGTTCTTATTACTGCCGTTCTTCTCCTTCTCTCTCTTCCTGTTCTTGCTGCCGGCATCACCATGCTACTCACAGATCGTAATTTAAACACAACATTCTTCGACCCTGCAGGAGGAGGAGACCCCATCCTCTACCAACAC
>VERDE217-22|Lophogobius cyprinoides|CH843-C04|Larvae|BOLD:AAB6671
CTTTATCTCGTATTTGGTGCTTGGGCCGGAATAGTGGGGACCGCACTAAGCCTGTTAATCCGGGCTGAGCTAAGTCAACCTGGAGCCCTCCTAGGAGACGACCAGATTTACAACGTAATCGTAACCGCTCACGCATTCGTTATAATTTTCTTTATAGTAATACCAATCATGATTGGCGGATTTGGAAATTGACTCATTCCGCTAATAGTTGGGGCCCCAGACATGGCCTTCCCTCGTATAAATAACATAAGCTTTTGACTTTTACCCCCCTCCTTCCTACTTCTCCTGGCATCCTCCGGGGTTGAGGCGGGGGCTGGAACCGGATGAACCGTTTACCCCCCTCTAGCAGGCAACCTAGCCCACGCAGGAGCGTCAGTAGACTTAACTATTTTTTCACTTCACCTGGCCGGTATCTCCTCAATCCTAGGCGCAATTAACTTCATTACTACTATCTTGAACATAAAACCCCCCGCTATTTCACAGTACCAAACACCTTTATTCGTCTGAGCTGTCCTAATTACAGCGGTTCTCCTTCTTTTGTCCCTGCCAGTTCTAGCCGCGGGAATCACTATACTCCTCACTGACCGCAACCTCAACACAACCTTCTTTGACCCCGCAGGAGGGGGAGACCCCATCTTGTACCAACAC
>VERDE218-22|Lophogobius cyprinoides|CH843-C05|Larvae|BOLD:AAB6671
CTTTATCTCGTATTTGGTGCTTGGGCCGGAATAGTGGGGACCGCACTAAGCCTGTTAATCCGGGCTGAGCTAAGTCAACCTGGAGCCCTCCTAGGAGACGACCAGATTTACAACGTAATCGTAACCGCTCACGCATTCGTTATAATTTTCTTTATAGTAATACCAATCATGATTGGCGGATTTGGAAATTGACTCATTCCGCTAATAGTTGGGGCCCCAGACATGGCCTTCCCTCGTATAAATAACATAAGCTTTTGACTTTTACCCCCCTCCTTCCTACTTCTCCTGGCATCCTCCGGGGTTGAGGCGGGGGCTGGAACCGGATGAACCGTTTACCCCCCTCTAGCAGGCAACCTAGCCCACGCAGGAGCGTCAGTAGACTTAACTATTTTTTCACTTCACCTGGCCGGTATCTCCTCAATCCTAGGCGCAATTAACTTCATTACTACTATCTTGAACATAAAACCCCCCGCTATTTCACAGTACCAAACACCTTTATTCGTCTGAGCTGTCCTAATTACAGCGGTTCTCCTTCTTTTGTCCCTGCCAGTTCTAGCCGCGGGAATCACTATACTCCTCACTGACCGCAACCTCAACACAACCTTCTTTGACCCCGCAGGAGGGGGAGACCCCATCTTGTACCAACAC
>VERDE219-22|Chriodorus atherinoides|CH843-C06|Settlement stage|BOLD:AAD0222
CTCTACTTAGTATTTGGTGCTTGAGCTGGAATAGTAGGCACAGCCTTAAGCTTACTAATTCGTGCAGAACTGAGCCAACCAGGCTCACTCCTAGGCGACGATCAAATCTATAATGTTATTGTTACAGCCCATGCTTTTGTAATAATTTTCTTTATAGTAATACCAATCATGATCGGGGGGTTCGGTAATTGACTAATCCCTCTTATGATTGGGGCCCCTGACATAGCCTTCCCTCGAATAAATAACATGAGCTTCTGACTCCTCCCTCCCTCATTCCTTCTCCTTCTAGCTTCCTCCGGAGTTGAAGCAGGGGCAGGTACTGGGTGAACAGTATACCCCCCTCTATCCGGTAATCTTGCTCATGCAGGAGCATCCGTAGACCTAACAATCTTCTCTCTCCACCTGGCAGGTATTTCCTCGATTCTTGGGGCCATCAATTTTATTACAACAATTGTTAACATGAAACCCCCCGCAATCTCTCAATATCAAACCCCTCTATTCGTTTGAGCAGTTCTTATTACCGCTGTTCTACTCCTACTCTCTCTGCCTGTCCTGGCTGCTGGAATTACGATGCTCCTTACGGACCGAAATCTGAACACTACCTTCTTCGATCCTGCAGGAGGAGGAGACCCTATTCTTTACCAACAC
>VERDE220-22|Chriodorus atherinoides|CH843-C07|Larvae|BOLD:AAD0222
CTCTACTTAGTATTTGGTGCTTGAGCTGGAATAGTAGGCACAGCCTTAAGCTTACTAATTCGTGCAGAACTGAGCCAACCAGGCTCACTCCTAGGCGACGATCAAATCTATAATGTTATTGTTACAGCCCATGCTTTTGTAATAATTTTCTTTATAGTAATACCAATCATGATCGGGGGGTTCGGTAATTGACTAATCCCTCTTATGATTGGGGCCCCTGACATAGCCTTCCCTCGAATAAATAACATGAGCTTCTGACTCCTCCCTCCCTCATTCCTTCTCCTTCTAGCTTCCTCCGGAGTTGAAGCAGGGGCAGGTACTGGGTGAACAGTATACCCCCCTCTATCCGGTAATCTTGCTCATGCAGGAGCATCCGTAGACCTAACAATCTTCTCTCTCCACCTGGCAGGTATTTCCTCGATTCTTGGGGCCATCAATTTTATTACAACAATTGTTAACATGAAACCCCCCGCAATCTCTCAATATCAAACCCCTCTATTCGTTTGAGCAGTTCTTATTACCGCTGTTCTACTCCTACTCTCTCTGCCTGTCCTGGCTGCTGGAATTACGATGCTCCTTACGGACCGAAATCTGAACACTACCTTCTTCGATCCTGCAGGAGGAGGAGACCCTATTCTTTACCAACAC
>VERDE221-22|Chriodorus atherinoides|CH843-C08|Larvae|BOLD:AAD0222
CTCTACTTAGTATTTGGTGCTTGAGCTGGAATAGTAGGCACAGCCTTAAGCTTACTAATTCGTGCAGAACTGAGCCAACCAGGCTCACTCCTAGGCGACGATCAAATCTATAATGTTATTGTTACAGCCCATGCTTTTGTAATAATTTTCTTTATAGTAATACCAATCATGATCGGGGGGTTCGGTAATTGACTAATCCCTCTTATGATTGGGGCCCCTGACATAGCCTTCCCTCGAATAAATAACATGAGCTTCTGACTCCTCCCTCCCTCATTCCTTCTCCTTCTAGCTTCCTCCGGAGTTGAAGCAGGGGCAGGTACTGGGTGAACAGTATACCCCCCTCTATCCGGTAATCTTGCTCATGCAGGAGCATCCGTAGACCTAACAATCTTCTCTCTCCACCTGGCAGGTATTTCCTCGATTCTTGGGGCCATCAATTTTATTACAACAATTGTTAACATGAAACCCCCCGCAATCTCTCAATATCAAACCCCTCTATTCGTTTGAGCAGTTCTTATTACCGCTGTTCTACTCCTACTCTCTCTGCCTGTCCTGGCTGCTGGAATTACGATGCTCCTTACGGACCGAAATCTGAACACTACCTTCTTCGATCCTGCAGGAGGAGGAGACCCTATTCTTTACCAACAC
>VERDE222-22|Floridichthys polyommus|CH843-C09|Larvae|BOLD:AAA6554
CTTTATTTAGTATTTGGTGCTTGAGCCGGTATGGTTGGAACTGCCCTGAGCCTGCTAATTCGTGCTGAACTAAGTCAGCCAGGCTCGCTCCTCGGCGACGATCAAATTTACAATGTAATCGTCACAGCCCATGCCTTTGTAATAATCTTTTTTATGGTTATGCCCATCATGATCGGCGGCTTCGGCAACTGACTAATCCCCCTAATGATCGGCGCCCCCGACATGGCCTTCCCTCGAATAAATAACATGAGCTTCTGACTTCTTCCGCCCTCCTTCCTCCTCCTTCTCGCCTCTTCTGGCGTAGAAGCCGGAGCCGGGACTGGTTGGACAGTCTATCCTCCTCTAGCGGGCAATCTCGCTCATGCAGGGGCCTCCGTAGACCTGACCATTTTCTCCCTCCACCTGGCTGGGGTATCATCTATTCTTGGGGCAATTAACTTTATTACAACCATCATTAATATGAAGCCTCCTGCAATTTCACAGTACCAAACACCTCTCTTTGTGTGAGCTGTTCTAATTACTGCAGTTCTTCTACTACTGTCCCTCCCAGTCCTTGCCGCCGGCATCACCATACTCCTAACCGATCGAAACTTAAACACAACTTTCTTCGACCCCGCGGGAGGAGGAGACCCTATTCTTTACCAACAC
>VERDE223-22|Floridichthys polyommus|CH843-C10|Larvae|BOLD:AAA6554
CTTTATTTAGTATTTGGTGCTTGAGCCGGTATGGTTGGAACTGCCCTGAGCCTGCTAATTCGTGCTGAACTAAGTCAGCCAGGCTCGCTCCTCGGCGACGATCAAATTTACAATGTAATCGTCACAGCCCATGCCTTTGTAATAATCTTTTTTATGGTTATGCCCATCATGATCGGCGGCTTCGGCAACTGACTAATCCCCCTAATGATCGGCGCCCCCGACATGGCCTTCCCTCGAATAAATAACATGAGCTTCTGACTTCTTCCGCCCTCCTTCCTCCTCCTTCTCGCCTCTTCTGGCGTAGAAGCCGGAGCCGGGACTGGTTGGACAGTCTATCCTCCTCTAGCGGGCAATCTCGCTCATGCAGGGGCCTCCGTAGACCTGACCATTTTCTCCCTCCACCTGGCTGGGGTATCATCTATTCTTGGGGCAATTAACTTTATTACAACCATCATTAATATGAAGCCTCCTGCAATTTCACAGTACCAAACACCTCTCTTTGTGTGAGCTGTTCTAATTACTGCAGTTCTTCTACTACTGTCCCTCCCAGTCCTTGCCGCCGGCATCACCATACTCCTAACCGATCGAAACTTAAACACAACTTTCTTCGACCCCGCGGGAGGAGGAGACCCTATTCTTTACCAACAC
>VERDE224-22|Cyprinodon artifrons|CH843-C11|Larvae|BOLD:AAA8182
CTTTATTTAGTATTTGGTGCCTGAGCCGGTATAGTCGGAACAGCCCTCAGCTTACTTATTCGTGCTGAACTAAGCCAGCCAGGCTCTCTCCTGGGCGACGACCAAATTTATAACGTAATCGTTACCGCTCATGCATTTGTAATAATCTTTTTTATAGTAATGCCAATTATGATTGGGGGCTTTGGCAACTGACTAATCCCCCTTATGATTGGAGCCCCTGATATGGCCTTCCCTCGAATAAACAACATAAGCTTCTGACTTCTTCCCCCCTCTTTCCTCCTTCTATTGGCCTCCTCAGGCGTAGAGGCAGGAGCCGGAACAGGCTGAACAGTCTACCCCCCTCTTGCAGGTAATCTGGCCCATGCAGGGGCTTCCGTAGACTTGACAATCTTCTCCCTACACCTAGCAGGAATTTCATCAATTCTTGGGGCTATTAATTTCATTACAACAATTATTAATATGAAACCCCCTGCTATTTCACAGTACCAAACACCCCTATTCGTCTGAGCCGTTCTTATTACTGCCGTTCTTCTCCTTCTCTCTCTTCCTGTTCTTGCTGCCGGCATCACCATGCTACTCACAGATCGTAATTTAAACACAACATTCTTCGACCCTGCAGGAGGAGGAGACCCCATCCTCTACCAACAC
>VERDE225-22|Floridichthys polyommus|CH843-C12|Larvae|BOLD:AAA6554
CTTTATTTAGTATTTGGTGCTTGAGCCGGTATGGTTGGAACTGCCCTGAGCCTGCTAATTCGTGCTGAACTAAGTCAGCCAGGCTCGCTCCTCGGCGACGATCAAATTTACAATGTAATCGTCACAGCCCATGCCTTTGTAATAATCTTTTTTATGGTTATGCCCATCATGATCGGCGGCTTCGGCAACTGACTAATCCCCCTAATGATCGGCGCCCCCGACATGGCCTTCCCTCGAATAAATAACATGAGCTTCTGACTTCTTCCGCCCTCCTTCCTCCTCCTTCTCGCCTCTTCTGGCGTAGAAGCCGGAGCCGGGACTGGTTGGACAGTCTATCCTCCTCTAGCGGGCAATCTCGCTCATGCAGGGGCCTCCGTAGACCTGACCATTTTCTCCCTCCACCTGGCTGGGGTATCATCTATTCTTGGGGCAATTAACTTTATTACAACCATCATTAATATGAAGCCTCCTGCAATTTCACAGTACCAAACACCTCTCTTTGTGTGAGCTGTTCTAATTACTGCAGTTCTTCTACTACTGTCCCTCCCAGTCCTTGCCGCCGGCATCACCATACTCCTAACCGATCGAAACTTAAACACAACTTTCTTCGACCCCGCGGGAGGAGGAGACCCTATTCTTTACCAACAC
>VERDE226-22|Gobiosoma yucatanum|CH843-D01|Larvae|
CTCTATCTAATCTTTGGTGCATGAGCTGGCATAGTCGGCACCGCCCTAAGCCTTTTAATTCGTGCGGAACTCAGCCAACCCGGCGCATTGCTTGGGGACGATCAGATCTATAACGTGATCGTCACTGCCCACGCCTTCGTAATAATTTTCTTTATAGTAATACCAATTATAATTGGAGGCTTTGGGAACTGACTAATCCCCCTAATGATTGGAGCCCCCGATATGGCCTTTCCCCGGATGAACAACATGAGCTTTTGGCTCCTCCCTCCCTCTTTCCTACTACTCCTTGCCTCTTCAGGCGTTGAAGCTGGAGCCGGAACAGGCTGAACTGTTTACCCCCCACTATCAGGGAACTTAGCACACGCCGGGGCATCTGTTGACCTGACAATCTTTTCTCTACACCTCGCCGGAATTTCCTCCATTCTAGGAGCAATTAATTTTATCACCACAATTCTAAACATGAAACCACCCGCTGTTTCACAATACCAAACGCCACTCTTCGTTTGAGCCGTCCTTATTACAGCTGTACTCCTGCTCCTCTCCCTGCCCGTTCTTGCTGCCGGCATCACCATGCTACTCACAGACCGAAACCTCAACACTACTTTCTTTGACCCCGCCGGAGGAGGGGATCCAATTTTATATCAACAC
>VERDE227-22|Chriodorus atherinoides|CH843-D02|Larvae|BOLD:AAD0222
CTCTACTTAGTATTTGGTGCTTGAGCTGGAATAGTAGGCACAGCCTTAAGCTTACTAATTCGTGCAGAACTGAGCCAACCAGGCTCACTCCTAGGCGACGATCAAATCTATAATGTTATTGTTACAGCCCATGCTTTTGTAATAATTTTCTTTATAGTAATACCAATCATGATCGGGGGGTTCGGTAATTGACTAATCCCTCTTATGATTGGGGCCCCTGACATAGCCTTCCCTCGAATAAATAACATGAGCTTCTGACTCCTCCCTCCCTCATTCCTTCTCCTTCTAGCTTCCTCCGGAGTTGAAGCAGGGGCAGGTACTGGGTGAACAGTATACCCCCCTCTATCCGGTAATCTTGCTCATGCAGGAGCATCCGTAGACCTAACAATCTTCTCTCTCCACCTGGCAGGTATTTCCTCGATTCTTGGGGCCATCAATTTTATTACAACAATTGTTAACATGAAACCCCCCGCAATCTCTCAATATCAAACCCCTCTATTCGTTTGAGCAGTTCTTATTACCGCTGTTCTACTCCTACTCTCTCTGCCTGTCCTGGCTGCTGGAATTACGATGCTCCTTACGGACCGAAATCTGAACACTACCTTCTTCGATCCTGCAGGAGGAGGAGACCCTATTCTTTACCAACAC
>VERDE228-22|Chriodorus atherinoides|CH843-D03|Larvae|BOLD:AAD0222
CTCTACTTAGTATTTGGTGCTTGAGCTGGAATAGTAGGCACAGCCTTAAGCTTACTAATTCGTGCAGAACTGAGCCAACCAGGCTCACTCCTAGGCGACGATCAAATCTATAATGTTATTGTTACAGCCCATGCTTTTGTAATAATTTTCTTTATAGTAATACCAATCATGATCGGGGGGTTCGGTAATTGACTAATCCCTCTTATGATTGGGGCCCCTGACATAGCCTTCCCTCGAATAAATAACATGAGCTTCTGACTCCTCCCTCCCTCATTCCTTCTCCTTCTAGCTTCCTCCGGAGTTGAAGCAGGGGCAGGTACTGGGTGAACAGTATACCCCCCTCTATCCGGTAATCTTGCTCATGCAGGAGCATCCGTAGACCTAACAATCTTCTCTCTCCACCTGGCAGGTATTTCCTCGATTCTTGGGGCCATCAATTTTATTACAACAATTGTTAACATGAAACCCCCCGCAATCTCTCAATATCAAACCCCTCTATTCGTTTGAGCAGTTCTTATTACCGCTGTTCTACTCCTACTCTCTCTGCCTGTCCTGGCTGCTGGAATTACGATGCTCCTTACGGACCGAAATCTGAACACTACCTTCTTCGATCCTGCAGGAGGAGGAGACCCTATTCTTTACCAACAC
>VERDE229-22|Dorosoma petenense|CH843-D04|Larvae|BOLD:AAC3463
CTTTATCTAGTATTTGGTGCCTGAGCGGGGATAGTAGGGACTGCCCTAAGCCTCCTAATTCGAGCAGAATTAAGCCAACCTGGAGCACTTCTTGGAGATGACCAGATCTACAATGTTATCGTTACAGCACATGCCTTCGTAATGATTTTCTTCATAGTAATGCCAATCCTGATTGGAGGATTTGGAAACTGGCTTGTCCCTTTAATGATCGGGGCACCCGACATGGCATTTCCCCGAATAAATAATATGAGCTTTTGACTCCTGCCCCCCTCTTTCCTTCTTCTTCTGGCCTCCTCGGGGGTAGAAGCCGGGGCGGGGACAGGATGAACAGTATACCCCCCTTTGTCAGGTAATCTAGCCCACGCCGGAGCATCCGTCGATCTAACTATTTTTTCACTACATCTTGCAGGTATCTCATCTATTCTCGGGGCAATCAATTTTATTACTACAATTATTAACATGAAACCCCCTGCAATCTCACAGTACCAGACACCCCTGTTTGTCTGATCAGTTCTAGTAACTGCCGTCCTCCTTCTCCTGTCCCTTCCAGTTCTGGCCGCCGGAATTACTATGCTACTTACAGACCGAAACCTTAACACAACTTTCTTTGACCCAGCAGGTGGAGGAGACCCAATTCTGTACCAACAC
>VERDE231-22|Lophogobius cyprinoides|CH843-D06|Larvae|BOLD:AAB6671
CTTTATCTCGTATTTGGTGCTTGGGCCGGAATAGTAGGGACCGCACTAAGCCTGTTAATCCGGGCTGAGCTAAGTCAACCTGGAGCCCTCCTAGGAGACGACCAGATTTACAACGTAATCGTAACCGCTCACGCATTCGTTATAATTTTCTTTATAGTAATACCAATCATGATTGGCGGATTTGGAAATTGACTCATTCCGCTAATAGTTGGGGCCCCAGACATGGCCTTCCCTCGTATAAATAACATAAGCTTTTGACTTTTACCCCCCTCCTTCCTACTTCTCCTGGCATCCTCCGGGGTTGAGGCGGGGGCTGGAACCGGATGAACCGTTTACCCCCCTCTAGCAGGCAACCTAGCCCACGCAGGAGCGTCAGTAGACTTAACTATTTTTTCACTTCACCTGGCCGGTATCTCCTCAATCCTAGGCGCAATTAACTTCATTACTACTATCTTGAACATAAAACCCCCCGCTATTTCACAGTACCAAACACCTTTATTCGTCTGAGCTGTCCTAATTACAGCGGTTCTCCTTCTTTTGTCCCTGCCAGTTCTAGCCGCGGGAATCACTATACTCCTCACTGACCGCAACCTCAACACAACCTTCTTTGACCCCGCAGGAGGGGGAGACCCCATCTTGTACCAACAC
>VERDE232-22|Floridichthys polyommus|CH843-D07|Larvae|BOLD:AAA6554
CTTTATTTAGTATTTGGTGCTTGAGCCGGTATGGTTGGAACTGCCCTGAGCCTGCTAATTCGTGCTGAACTAAGTCAGCCAGGCTCGCTCCTCGGCGACGATCAAATTTACAATGTAATCGTCACAGCCCATGCCTTTGTAATAATCTTTTTTATGGTTATGCCCATCATGATCGGCGGCTTCGGCAACTGACTAATCCCCCTAATGATCGGCGCCCCCGACATGGCCTTCCCTCGAATAAATAACATGAGCTTCTGACTTCTTCCGCCCTCCTTCCTCCTCCTTCTCGCCTCTTCTGGCGTAGAAGCCGGAGCCGGGACTGGTTGGACAGTCTATCCTCCTCTAGCGGGCAATCTCGCTCATGCAGGGGCCTCCGTAGACCTGACCATTTTCTCCCTCCACCTGGCTGGGGTATCATCTATTCTTGGGGCAATTAACTTTATTACAACCATCATTAATATGAAGCCTCCTGCAATTTCACAGTACCAAACACCTCTCTTTGTGTGAGCTGTTCTAATTACTGCAGTTCTTCTACTACTGTCCCTCCCAGTCCTTGCCGCCGGCATCACCATACTCCTAACCGATCGAAACTTAAACACAACTTTCTTCGACCCCGCGGGAGGAGGAGACCCTATTCTTTACCAACAC
>VERDE233-22|Chriodorus atherinoides|CH843-D08|Larvae|BOLD:AAD0222
CTCTACTTAGTATTTGGTGCTTGAGCTGGAATAGTAGGCACAGCCTTAAGCTTACTAATTCGTGCAGAACTGAGCCAACCAGGCTCACTCCTAGGCGACGATCAAATCTATAATGTTATTGTTACAGCCCATGCTTTTGTAATAATTTTCTTTATAGTAATACCAATCATGATCGGGGGGTTCGGTAATTGACTAATCCCTCTTATGATTGGGGCCCCTGACATAGCCTTCCCTCGAATAAATAACATGAGCTTCTGACTCCTCCCTCCCTCATTCCTTCTCCTTCTAGCTTCCTCCGGAGTTGAAGCAGGGGCAGGTACTGGGTGAACAGTATACCCCCCTCTATCCGGTAATCTTGCTCATGCAGGAGCATCCGTAGACCTAACAATCTTCTCTCTCCACCTGGCAGGTATTTCCTCGATTCTTGGGGCCATCAATTTTATTACAACAATTGTTAACATGAAACCCCCCGCAATCTCTCAATATCAAACCCCTCTATTCGTTTGAGCAGTTCTTATTACCGCTGTTCTACTCCTACTCTCTCTGCCTGTCCTGGCTGCTGGAATTACGATGCTCCTTACGGACCGAAATCTGAACACTACCTTCTTCGATCCTGCAGGAGGAGGAGACCCTATTCTTTACCAACAC
>VERDE234-22|Chriodorus atherinoides|CH843-D09|Larvae|
CTCTACTTAGTATTTGGTGCTTGAGCTGGAATAGTAGGCACAGCCTTAAGCTTACTAATTCGTGCAGAACTGAGCCAACCAGGCTCACTCCTAGGCGACGATCAAATCTATAATGTTATCGTTACAGCCCATGCTTTTGTAATAATTTTCTTTATAGTAATACCAATCATGATCGGGGGGTTCGGTAATTGACTAATCCCTCTTATGATTGGGGCCCCTGACATAGCCTTCCCTCGAATAAATAACATGAGCTTCTGACTCCTCCCTCCCTCATTCCTTCTCCTTCTAGCTTCCTCCGGAGTTGAAGCAGGGGCAGGTACTGGGTGAACAGTATACCCCCCTCTATCCGGTAATCTTGCTCATGCAGGAGCATCCGTAGACCTAACAATCTTCTCTCTCCACCTGGCAGGTATTTCCTCGATTCTTGGGGCCATCAATTTTATTACAACAATTGTTAACATGAAACCCCCCGCAATCTCTCAATATCAAACCCCTCTATTCGTTTGAGCAGTTCTTATTACCGCTGTTCTACTCCTACTCTCTCTGCCTGTCCTGGCTGCTGGAATTACGATGCTCCTTACGGACCGAAATCTGAACACTACCTTCTTCGATCCTGCAGGAGGAGGAGACCCTATTCTTTACCAACAC
>VERDE235-22|Anchovia clupeoides|CH843-D10|Juvenile|
CTATATCTTGTCTTCGGTGCCTGAGCAGGAATGGTGGGAACAGCACTCAGCCTCCTTATTCGAGCAGAACTAAGTCAACCAGGAGCACTTCTGGGGGACGACCAGATTTATAATGTAATCGTAACCGCCCACGCATTCGTAATAATCTTTTTTATGGTGATGCCTATTATAATTGGCGGCTTCGGGAATTGACTAGTCCCTCTTATACTAGGAGCCCCAGACATGGCATTCCCTCGAATGAACAACATGAGCTTTTGACTCCTTCCCCCCTCATTCCTGCTTCTCCTGGCATCATCTGGGGTTGAAGCCGGGGCTGGGACAGGGTGGACAGTTTACCCCCCTCTAGCAGGCAACCTTGCCCATGCCGGAGCATCGGTAGATTTGACAATCTTTTCTCTTCACTTAGCAGGAATCTCATCAATTTTAGGTGCCATTAATTTTATTACCACCATCATCAATATAAAACCACCTGCCATTTCACAATACCAGACACCTTTATTTGTCTGAGCTGTGCTTATTACAGCAGTACTTTTACTGCTTTCGCTCCCCGTTCTAGCTGCTGGGATTACTATGCTTCTTACAGACCGAAACCTTAACACCACTTTCTTTGATCCAGCAGGGGGAGGAGACCCGATTCTTTACCAACAC
>VERDE238-22|Dorosoma petenense|CH843-E01|Larvae|BOLD:AAC3463
CTTTATCTAGTATTTGGTGCCTGAGCGGGGATAGTAGGGACTGCCCTAAGCCTCCTAATTCGAGCAGAATTAAGCCAACCTGGAGCACTTCTTGGAGATGACCAGATCTACAATGTTATCGTTACAGCACATGCCTTCGTAATGATTTTCTTCATAGTAATGCCAATCCTGATTGGAGGATTTGGAAACTGGCTTGTCCCTTTAATGATCGGGGCACCCGACATGGCATTTCCCCGAATAAATAATATGAGCTTTTGACTCCTGCCCCCCTCTTTCCTTCTTCTTCTGGCCTCCTCGGGGGTAGAAGCCGGGGCGGGGACAGGATGAACAGTATACCCCCCTTTGTCAGGTAATCTAGCCCACGCCGGAGCATCCGTCGATCTAACTATTTTTTCACTACATCTTGCAGGTATCTCATCTATTCTCGGGGCAATCAATTTTATTACTACAATTATTAACATGAAACCCCCTGCAATCTCACAGTACCAGACACCCCTGTTTGTCTGATCAGTTCTAGTAACTGCCGTCCTCCTTCTCCTGTCCCTTCCAGTTCTGGCCGCCGGAATTACTATGCTACTTACAGACCGAAACCTTAACACAACTTTCTTTGACCCAGCAGGTGGAGGAGACCCAATTCTGTACCAACAC
>VERDE239-22|Bathygobius soporator|CH843-E02|Larvae|
CTCTACCTAGTATTTGGTGCCTGAGCCGGAATAGTCGGCACAGCTTTAAGTTTACTAATCCGAGCCGAATTAAGCCAACCCGGCGCTCTTCTAGGCGATGATCAAATCTATAACGTAATTGTTACTGCTCACGCATTCGTAATAATTTTCTTTATAGTAATGCCAATCATGATCGGGGGGTTTGGAAACTGACTCATCCCACTAATGATTGGGGCCCCGGACATGGCCTTCCCACGAATAAACAATATAAGCTTTTGACTACTCCCTCCTTCCTTTCTTCTTCTCCTGGCCTCCTCTGGGGTAGAAGCCGGGGCTGGAACAGGTTGGACCGTTTACCCCCCTCTAGCAGGCAACCTCGCACACGCCGGAGCCTCGGTAGACCTAACAATCTTCTCTCTACATCTTGCAGGAATTTCTTCAATTTTAGGGGCTATCAACTTTATTACCACAATTCTCAATATAAAACCCCCCGCAATCTCTCAGTACCAAACACCCCTATTTGTGTGAGCCGTACTAATTACAGCAGTTCTTCTTCTCCTTTCACTTCCCGTCCTTGCCGCGGGCATTACTATGCTATTAACAGACCGAAACTTAAATACTACCTTCTTTGATCCGGCAGGGGGAGGAGACCCGATCCTGTACCAACAC
>VERDE240-22|Dorosoma petenense|CH843-E03|Larvae|BOLD:AAC3463
CTTTATCTAGTATTTGGTGCCTGAGCGGGGATAGTAGGGACTGCCCTAAGCCTCCTAATTCGAGCAGAATTAAGCCAACCTGGAGCACTTCTTGGAGATGACCAGATCTACAATGTTATCGTTACAGCACATGCCTTCGTAATGATTTTCTTCATAGTAATGCCAATCCTGATTGGAGGATTTGGAAACTGGCTTGTCCCTTTAATGATCGGGGCACCCGACATGGCATTTCCCCGAATAAATAATATGAGCTTTTGACTCCTGCCCCCCTCTTTCCTTCTTCTTCTGGCCTCCTCGGGGGTAGAAGCCGGGGCGGGGACAGGATGAACAGTATACCCCCCTTTGTCAGGTAATCTAGCCCACGCCGGAGCATCCGTCGATCTAACTATTTTTTCACTACATCTTGCAGGTATCTCATCTATTCTCGGGGCAATCAATTTTATTACTACAATTATTAACATGAAACCCCCTGCAATCTCACAGTACCAGACACCCCTGTTTGTCTGATCAGTTCTAGTAACTGCCGTCCTCCTTCTCCTGTCCCTTCCAGTTCTGGCCGCCGGAATTACTATGCTACTTACAGACCGAAACCTTAACACAACTTTCTTTGACCCAGCAGGTGGAGGAGACCCAATTCTGTACCAACAC
>VERDE242-22|Lophogobius cyprinoides|CH843-E05|Larvae|BOLD:AAB6671
CTTTATCTCGTATTTGGTGCTTGGGCCGGAATAGTGGGGACCGCACTAAGCCTGTTAATCCGGGCTGAGCTAAGTCAACCTGGAGCCCTCCTAGGAGACGACCAGATTTACAACGTAATCGTAACCGCTCACGCATTCGTTATAATTTTCTTTATAGTAATACCAATCATGATTGGCGGATTTGGAAATTGACTCATTCCGCTAATAGTTGGGGCCCCAGACATGGCCTTCCCTCGTATAAATAACATAAGCTTTTGACTTTTACCCCCCTCCTTCCTACTTCTCCTGGCATCCTCCGGGGTTGAGGCGGGGGCTGGAACCGGATGAACCGTTTACCCCCCTCTAGCAGGCAACCTAGCCCACGCAGGAGCGTCAGTAGACTTAACTATTTTTTCACTTCACCTGGCCGGTATCTCCTCAATCCTAGGCGCAATTAACTTCATTACTACTATCTTGAACATAAAACCCCCCGCTATTTCACAGTACCAAACACCTTTATTCGTCTGAGCTGTCCTAATTACAGCGGTTCTCCTTCTTTTGTCCCTGCCAGTTCTAGCCGCGGGAATCACTATACTCCTCACTGACCGCAACCTCAACACAACCTTCTTTGACCCCGCAGGAGGGGGAGACCCCATCTTGTACCAACAC
>VERDE245-22|Dorosoma petenense|CH843-E08|Larvae|BOLD:AAC3463
CTTTATCTAGTATTTGGTGCCTGAGCGGGGATAGTAGGGACTGCCCTAAGCCTCCTAATTCGAGCAGAATTAAGCCAACCTGGAGCACTTCTTGGAGATGACCAGATCTACAATGTTATCGTTACAGCACATGCCTTCGTAATGATTTTCTTCATAGTAATGCCAATCCTGATTGGAGGATTTGGAAACTGGCTTGTCCCTTTAATGATCGGGGCACCCGACATGGCATTTCCCCGAATAAATAATATGAGCTTTTGACTCCTGCCCCCCTCTTTCCTTCTTCTTCTGGCCTCCTCGGGGGTAGAAGCCGGGGCGGGGACAGGATGAACAGTATACCCCCCTTTGTCAGGTAATCTAGCCCACGCCGGAGCATCCGTCGATCTAACTATTTTTTCACTACATCTTGCAGGTATCTCATCTATTCTCGGGGCAATCAATTTTATTACTACAATTATTAACATGAAACCCCCTGCAATCTCACAGTACCAGACACCCCTGTTTGTCTGATCAGTTCTAGTAACTGCCGTCCTCCTTCTCCTGTCCCTTCCAGTTCTGGCCGCCGGAATTACTATGCTACTTACAGACCGAAACCTTAACACAACTTTCTTTGACCCAGCAGGTGGAGGAGACCCAATTCTGTACCAACAC
>VERDE246-22|Dorosoma petenense|CH843-E09|Larvae|BOLD:AAC3463
CTTTATCTAGTATTTGGTGCCTGAGCGGGGATAGTAGGGACTGCCCTAAGCCTCCTAATTCGAGCAGAATTAAGCCAACCTGGAGCACTTCTTGGAGATGACCAGATCTACAATGTTATCGTTACAGCACATGCCTTCGTAATGATTTTCTTCATAGTAATGCCAATCCTGATTGGAGGATTTGGAAACTGGCTTGTCCCTTTAATGATCGGGGCACCCGACATGGCATTTCCCCGAATAAATAATATGAGCTTTTGACTCCTGCCCCCCTCTTTCCTTCTTCTTCTGGCCTCCTCGGGGGTAGAAGCCGGGGCGGGGACAGGATGAACAGTATACCCCCCTTTGTCAGGTAATCTAGCCCACGCCGGAGCATCCGTCGATCTAACTATTTTTTCACTACATCTTGCAGGTATCTCATCTATTCTCGGGGCAATCAATTTTATTACTACAATTATTAACATGAAACCCCCTGCAATCTCACAGTACCAGACACCCCTGTTTGTCTGATCAGTTCTAGTAACTGCCGTCCTCCTTCTCCTGTCCCTTCCAGTTCTGGCCGCCGGAATTACTATGCTACTTACAGACCGAAACCTTAACACAACTTTCTTTGACCCAGCAGGTGGAGGAGACCCAATTCTGTACCAACAC
>VERDE247-22|Chriodorus atherinoides|CH843-E10|Larvae|BOLD:AAD0222
CTCTACTTAGTATTTGGTGCTTGAGCTGGAATAGTAGGCACAGCCTTAAGCTTACTAATTCGTGCAGAACTGAGCCAACCAGGCTCACTCCTAGGCGACGATCAAATCTATAATGTTATTGTTACAGCCCATGCTTTTGTAATAATTTTCTTTATAGTAATACCAATCATGATCGGGGGGTTCGGTAATTGACTAATCCCTCTTATGATTGGGGCCCCTGACATAGCCTTCCCTCGAATAAATAACATGAGCTTCTGACTCCTCCCTCCCTCATTCCTTCTCCTTCTAGCTTCCTCCGGAGTTGAAGCAGGGGCAGGTACTGGGTGAACAGTATACCCCCCTCTATCCGGTAATCTTGCTCATGCAGGAGCATCCGTAGACCTAACAATCTTCTCTCTCCACCTGGCAGGTATTTCCTCGATTCTTGGGGCCATCAATTTTATTACAACAATTGTTAACATGAAACCCCCCGCAATCTCTCAATATCAAACCCCTCTATTCGTTTGAGCAGTTCTTATTACCGCTGTTCTACTCCTACTCTCTCTGCCTGTCCTGGCTGCTGGAATTACGATGCTCCTTACGGACCGAAATCTGAACACTACCTTCTTCGATCCTGCAGGAGGAGGAGACCCTATTCTTTACCAACAC
>VERDE248-22|Cyprinodon artifrons|CH843-E11|Larvae|BOLD:AAA8182
CTTTATTTAGTATTTGGTGCCTGAGCCGGTATAGTCGGAACAGCCCTCAGCTTACTTATTCGTGCTGAACTAAGCCAGCCAGGCTCTCTCCTGGGCGACGACCAAATTTATAACGTAATCGTTACCGCTCATGCATTTGTAATAATCTTTTTTATAGTAATGCCAATTATGATTGGGGGCTTTGGCAACTGACTAATCCCCCTTATGATTGGAGCCCCTGATATGGCCTTCCCTCGAATAAACAACATAAGCTTCTGACTTCTTCCCCCCTCTTTCCTCCTTCTATTGGCCTCCTCAGGCGTAGAGGCAGGAGCCGGAACAGGCTGAACAGTCTACCCCCCTCTTGCAGGTAATCTGGCCCATGCAGGGGCTTCCGTAGACTTGACAATCTTCTCCCTACACCTAGCAGGAATTTCATCAATTCTTGGGGCTATTAATTTCATTACAACAATTATTAATATGAAACCCCCTGCTATTTCACAGTACCAAACACCCCTATTCGTCTGAGCCGTTCTTATTACTGCCGTTCTTCTCCTTCTCTCTCTTCCTGTTCTTGCTGCCGGCATCACCATGCTACTCACAGATCGTAATTTAAACACAACATTCTTCGACCCTGCAGGAGGAGGAGACCCCATCCTCTACCAACAC
>VERDE249-22|Floridichthys polyommus|CH843-E12|Juvenile|BOLD:AAA6554
CTTTATTTAGTATTTGGTGCTTGAGCCGGTATGGTTGGAACTGCCCTGAGCCTGCTAATTCGTGCTGAACTAAGTCAGCCAGGCTCGCTCCTCGGCGACGATCAAATTTACAATGTAATCGTCACAGCCCATGCCTTTGTAATAATCTTTTTTATGGTTATGCCCATCATGATCGGCGGCTTCGGCAACTGACTAATCCCCCTAATGATCGGCGCCCCCGACATGGCCTTCCCTCGAATAAATAACATGAGCTTCTGACTTCTTCCGCCCTCCTTCCTCCTCCTTCTCGCCTCTTCTGGCGTAGAAGCCGGAGCCGGGACTGGTTGGACAGTCTATCCTCCTCTAGCGGGCAATCTCGCTCATGCAGGGGCCTCCGTAGACCTGACCATTTTCTCCCTCCACCTGGCTGGGGTATCATCTATTCTTGGGGCAATTAACTTTATTACAACCATCATTAATATGAAGCCTCCTGCAATTTCACAGTACCAAACACCTCTCTTTGTGTGAGCTGTTCTAATTACTGCAGTTCTTCTACTACTGTCCCTCCCAGTCCTTGCCGCCGGCATCACCATACTCCTAACCGATCGAAACTTAAACACAACTTTCTTCGACCCCGCGGGAGGAGGAGACCCTATTCTTTACCAACAC
>VERDE250-22|Gobiosoma yucatanum|CH843-F01|Juvenile|
CTCTATCTAATCTTTGGTGCATGAGCTGGCATAGTCGGCACCGCCCTAAGCCTTTTAATTCGTGCGGAACTCAGCCAACCCGGCGCATTGCTTGGGGACGATCAGATCTATAACGTGATCGTCACTGCCCACGCCTTCGTAATAATTTTCTTTATAGTAATACCAATTATAATTGGAGGCTTTGGGAACTGACTAATCCCCCTAATGATTGGAGCCCCCGATATGGCCTTTCCCCGGATGAACAACATGAGCTTTTGGCTCCTCCCTCCCTCTTTCCTACTACTCCTTGCCTCTTCAGGCGTTGAAGCTGGAGCCGGAACAGGCTGAACTGTTTACCCCCCACTATCAGGGAACTTAGCACACGCCGGGGCATCTGTTGACCTGACAATCTTTTCTCTACACCTCGCCGGAATTTCCTCCATTCTAGGAGCAATTAATTTTATCACCACAATTCTAAACATGAAACCACCCGCTGTTTCACAATACCAAACGCCACTCTTCGTTTGAGCCGTCCTTATTACAGCTGTACTCCTGCTCCTCTCCCTGCCCGTTCTTGCTGCCGGCATCACCATGCTACTCACAGACCGAAACCTCAACACTACTTTCTTTGACCCCGCCGGAGGAGGGGATCCAATTTTATATCAACAC
>VERDE251-22|Jordanella pulchra|CH843-F02|Settlement stage|BOLD:AAD5728
CTCTATTTAGTATTTGGTGCCTGAGCCGGCATGGTCGGGACAGCTCTTAGTCTTCTTATTCGTGCCGAACTAAGTCAGCCTGGTTCCCTTCTGGGAGACGACCAAATTTATAATGTTATCGTTACAGCTCACGCCTTTGTAATAATCTTTTTTATAGTTATGCCTATCATGATTGGAGGCTTTGGCAACTGACTTGTGCCTTTAATGATTGGCGCACCTGACATAGCCTTCCCACGAATAAATAATATAAGCTTCTGGCTTCTTCCTCCCTCTTTTCTACTCCTCCTTGCCTCATCAGGCGTCGAAGCCGGGGCCGGGACAGGTTGAACAGTATATCCTCCTCTAGCAGGAAACCTTGCACATGCAGGAGCTTCCGTAGACCTAACCATCTTCTCTCTCCACCTGGCCGGAGTATCGTCGATTCTAGGGGCTATTAATTTTATTACAACTATTATTAATATAAAACCTCCTGCAATTTCCCAATACCAAACACCTCTATTCGTGTGGGCTGTTCTAATTACTGCTGTCCTTCTTCTCCTCTCACTCCCAGTTCTAGCCGCTGGTATTACCATACTGCTAACCGATCGAAACCTAAACACAACATTCTTTGACCCTGCAGGAGGTGGAGACCCAATTCTTTACCAANNN
>VERDE252-22|Gobiosoma yucatanum|CH843-F03|Larvae|
CTCTATCTAATCTTTGGTGCATGAGCTGGCATAGTCGGCACCGCCCTAAGCCTTTTAATTCGTGCGGAACTCAGCCAACCCGGCGCATTGCTTGGGGACGATCAGATCTATAACGTGATCGTCACTGCCCACGCCTTCGTAATAATTTTCTTTATAGTAATACCAATTATAATTGGAGGCTTTGGGAACTGACTAATCCCCCTAATGATTGGAGCCCCCGATATGGCCTTTCCCCGGATGAACAACATGAGCTTTTGGCTCCTCCCTCCCTCTTTCCTACTACTCCTTGCCTCTTCAGGCGTTGAAGCTGGAGCCGGAACAGGCTGAACTGTTTACCCCCCACTATCAGGGAACTTAGCACACGCCGGGGCATCTGTTGACCTGACAATCTTTTCTCTACACCTCGCCGGAATTTCCTCCATTCTAGGAGCAATTAATTTTATCACCACAATTCTAAACATGAAACCACCCGCTGTTTCACAATACCAAACGCCACTCTTCGTTTGAGCCGTCCTTATTACAGCTGTACTCCTGCTCCTCTCCCTGCCCGTTCTTGCTGCCGGCATCACCATGCTACTCACAGACCGAAACCTCAACACTACTTTCTTTGACCCCGCCGGAGGAGGGGATCCAATTTTATATCAACAC
>VERDE253-22|Dorosoma petenense|CH843-F04|Larvae|BOLD:AAC3463
CTTTATCTAGTATTTGGTGCCTGAGCGGGGATAGTAGGGACTGCCCTAAGCCTCCTAATTCGAGCAGAATTAAGCCAACCTGGAGCACTTCTTGGAGATGACCAGATCTACAATGTTATCGTTACAGCACATGCCTTCGTAATGATTTTCTTCATAGTAATGCCAATCCTGATTGGAGGATTTGGAAACTGGCTTGTCCCTTTAATGATCGGGGCACCCGACATGGCATTTCCCCGAATAAATAATATGAGCTTTTGACTCCTGCCCCCCTCTTTCCTTCTTCTTCTGGCCTCCTCGGGGGTAGAAGCCGGGGCGGGGACAGGATGAACAGTATACCCCCCTTTGTCAGGTAATCTAGCCCACGCCGGAGCATCCGTCGATCTAACTATTTTTTCACTACATCTTGCAGGTATCTCATCTATTCTCGGGGCAATCAATTTTATTACTACAATTATTAACATGAAACCCCCTGCAATCTCACAGTACCAGACACCCCTGTTTGTCTGATCAGTTCTAGTAACTGCCGTCCTCCTTCTCCTGTCCCTTCCAGTTCTGGCCGCCGGAATTACTATGCTACTTACAGACCGAAACCTTAACACAACTTTCTTTGACCCAGCAGGTGGAGGAGACCCAATTCTGTACCAACAC
>VERDE255-22|Dorosoma petenense|CH843-F06|Larvae|BOLD:AAC3463
CTTTATCTAGTATTTGGTGCCTGAGCGGGGATAGTAGGGACTGCCCTAAGCCTCCTAATTCGAGCAGAATTAAGCCAACCTGGAGCACTTCTTGGAGATGACCAGATCTACAATGTTATCGTTACAGCACATGCCTTCGTAATGATTTTCTTCATAGTAATGCCAATCCTGATTGGAGGATTTGGAAACTGGCTTGTCCCTTTAATGATCGGGGCACCCGACATGGCATTTCCCCGAATAAATAATATGAGCTTTTGACTCCTGCCCCCCTCTTTCCTTCTTCTTCTGGCCTCCTCGGGGGTAGAAGCCGGGGCGGGGACAGGATGAACAGTATACCCCCCTTTGTCAGGTAATCTAGCCCACGCCGGAGCATCCGTCGATCTAACTATTTTTTCACTACATCTTGCAGGTATCTCATCTATTCTCGGGGCAATCAATTTTATTACTACAATTATTAACATGAAACCCCCTGCAATCTCACAGTACCAGACACCCCTGTTTGTCTGATCAGTTCTAGTAACTGCCGTCCTCCTTCTCCTGTCCCTTCCAGTTCTGGCCGCCGGAATTACTATGCTACTTACAGACCGAAACCTTAACACAACTTTCTTTGACCCAGCAGGTGGAGGAGACCCAATTCTGTACCAACAC
>VERDE256-22|Dorosoma petenense|CH843-F07|Larvae|BOLD:AAC3463
CTTTATCTAGTATTTGGTGCCTGAGCGGGGATAGTAGGGACTGCCCTAAGCCTCCTAATTCGAGCAGAATTAAGCCAACCTGGAGCACTTCTTGGAGATGACCAGATCTACAATGTTATCGTTACAGCACATGCCTTCGTAATGATTTTCTTCATAGTAATGCCAATCCTGATTGGAGGATTTGGAAACTGGCTTGTCCCTTTAATGATCGGGGCACCCGACATGGCATTTCCCCGAATAAATAATATGAGCTTTTGACTCCTGCCCCCCTCTTTCCTTCTTCTTCTGGCCTCCTCGGGGGTAGAAGCCGGGGCGGGGACAGGATGAACAGTATACCCCCCTTTGTCAGGTAATCTAGCCCACGCCGGAGCATCCGTCGATCTAACTATTTTTTCACTACATCTTGCAGGTATCTCATCTATTCTCGGGGCAATCAATTTTATTACTACAATTATTAACATGAAACCCCCTGCAATCTCACAGTACCAGACACCCCTGTTTGTCTGATCAGTTCTAGTAACTGCCGTCCTCCTTCTCCTGTCCCTTCCAGTTCTGGCCGCCGGAATTACTATGCTACTTACAGACCGAAACCTTAACACAACTTTCTTTGACCCAGCAGGTGGAGGAGACCCAATTCTGTACCAACAC
>VERDE257-22|Dorosoma petenense|CH843-F08|Larvae|BOLD:AAC3463
CTTTATCTAGTATTTGGTGCCTGAGCGGGGATAGTAGGGACTGCCCTAAGCCTCCTAATTCGAGCAGAATTAAGCCAACCTGGAGCACTTCTTGGAGATGACCAGATCTACAATGTTATCGTTACAGCACATGCCTTCGTAATGATTTTCTTCATAGTAATGCCAATCCTGATTGGAGGATTTGGAAACTGGCTTGTCCCTTTAATGATCGGGGCACCCGACATGGCATTTCCCCGAATAAATAATATGAGCTTTTGACTCCTGCCCCCCTCTTTCCTTCTTCTTCTGGCCTCCTCGGGGGTAGAAGCCGGGGCGGGGACAGGATGAACAGTATACCCCCCTTTGTCAGGTAATCTAGCCCACGCCGGAGCATCCGTCGATCTAACTATTTTTTCACTACATCTTGCAGGTATCTCATCTATTCTCGGGGCAATCAATTTTATTACTACAATTATTAACATGAAACCCCCTGCAATCTCACAGTACCAGACACCCCTGTTTGTCTGATCAGTTCTAGTAACTGCCGTCCTCCTTCTCCTGTCCCTTCCAGTTCTGGCCGCCGGAATTACTATGCTACTTACAGACCGAAACCTTAACACAACTTTCTTTGACCCAGCAGGTGGAGGAGACCCAATTCTGTACCAACAC
>VERDE258-22|Dorosoma petenense|CH843-F09|Larvae|BOLD:AAC3463
CTTTATCTAGTATTTGGTGCCTGAGCGGGGATAGTAGGGACTGCCCTAAGCCTCCTAATTCGAGCAGAATTAAGCCAACCTGGAGCACTTCTTGGAGATGACCAGATCTACAATGTTATCGTTACAGCACATGCCTTCGTAATGATTTTCTTCATAGTAATGCCAATCCTGATTGGAGGATTTGGAAACTGGCTTGTCCCTTTAATGATCGGGGCACCCGACATGGCATTTCCCCGAATAAATAATATGAGCTTTTGACTCCTGCCCCCCTCTTTCCTTCTTCTTCTGGCCTCCTCGGGGGTAGAAGCCGGGGCGGGGACAGGATGAACAGTATACCCCCCTTTGTCAGGTAATCTAGCCCACGCCGGAGCATCCGTCGATCTAACTATTTTTTCACTACATCTTGCAGGTATCTCATCTATTCTCGGGGCAATCAATTTTATTACTACAATTATTAACATGAAACCCCCTGCAATCTCACAGTACCAGACACCCCTGTTTGTCTGATCAGTTCTAGTAACTGCCGTCCTCCTTCTCCTGTCCCTTCCAGTTCTGGCCGCCGGAATTACTATGCTACTTACAGACCGAAACCTTAACACAACTTTCTTTGACCCAGCAGGTGGAGGAGACCCAATTCTGTACCAACAC
>VERDE259-22|Lophogobius cyprinoides|CH843-F10|Larvae|BOLD:AAB6671
CTTTATCTCGTATTTGGTGCTTGGGCCGGAATAGTGGGGACCGCACTAAGCCTGTTAATCCGGGCTGAGCTAAGTCAACCTGGAGCCCTCCTAGGAGACGACCAGATTTACAACGTAATCGTAACCGCTCACGCATTCGTTATAATTTTCTTTATAGTAATACCAATCATGATTGGCGGATTTGGAAATTGACTCATTCCGCTAATAGTTGGGGCCCCAGACATGGCCTTCCCTCGTATAAATAACATAAGCTTTTGACTTTTACCCCCCTCCTTCCTACTTCTCCTGGCATCCTCCGGGGTTGAGGCGGGGGCTGGAACCGGATGAACCGTTTACCCCCCTCTAGCAGGCAACCTAGCCCACGCAGGAGCGTCAGTAGACTTAACTATTTTTTCACTTCACCTGGCCGGTATCTCCTCAATCCTAGGCGCAATTAACTTCATTACTACTATCTTGAACATAAAACCCCCCGCTATTTCACAGTACCAAACACCTTTATTCGTCTGAGCTGTCCTAATTACAGCGGTTCTCCTTCTTTTGTCCCTGCCAGTTCTAGCCGCGGGAATCACTATACTCCTCACTGACCGCAACCTCAACACAACCTTCTTTGACCCCGCAGGAGGGGGAGACCCCATCTTGTACCAACAC
>VERDE261-22|Lophogobius cyprinoides|CH843-F12|Larvae|
CTTTATCTCGTATTTGGTGCTTGGGCCGGAATAGTGGGGACCGCACTAAGCCTGTTAATCCGGGCTGAGCTAAGTCAACCTGGAGCCCTCCTAGGAGACGACCAGATTTACAACGTAATCGTAACCGCTCACGCATTCGTTATAATTTTCTTTATAGTAATACCAATCATGATTGGCGGATTTGGAAATTGACTCATTCCGCTAATAGTTGGGGCCCCAGACATGGCCTTCCCTCGTATAAATAACATAAGCTTTTGACTTTTACCCCCCTCCTTCCTACTTCTCCTGGCATCCTCCGGGGTTGAGGCGGGGGCTGGAACCGGATGAACCGTTTACCCCCCTCTAGCAGGCAACCTAGCCCACGCAGGAGCGTCAGTAGACTTAACTATTTTTTCACTTCACCTGGCCGGTATCTCCTCAATCCTAGGCGCAATTAACTTCATTACTACTATCTTGAACATAAAACCCCCCGCTATTTCACAGTACCAGACACCTTTATTCGTCTGAGCTGTCCTAATTACAGCGGTTCTCCTTCTTTTGTCCCTGCCAGTTCTAGCCGCGGGAATCACTATACTCCTCACTGACCGCAACCTCAACACAACCTTCTTTGACCCCGCAGGAGGGGGAGACCCCATCTTGTACCAACAC
>VERDE262-22|Anchovia clupeoides|CH843-G01|Larvae|
CTATATCTTGTCTTCGGTGCCTGAGCAGGAATGGTGGGAACAGCACTCAGCCTCCTTATTCGAGCAGAACTAAGTCAACCAGGAGCACTTCTGGGGGACGACCAGATTTATAATGTAATCGTAACCGCCCACGCATTCGTAATAATCTTTTTTATGGTGATGCCTATTATAATTGGCGGCTTCGGGAATTGACTAGTCCCTCTTATACTAGGAGCCCCAGACATGGCATTCCCTCGAATGAACAACATGAGCTTTTGACTCCTTCCCCCCTCATTCCTGCTTCTCCTGGCATCATCTGGGGTTGAAGCCGGGGCTGGGACAGGGTGGACAGTTTACCCCCCTCTAGCAGGCAACCTTGCCCATGCCGGAGCATCGGTAGATTTGACAATCTTTTCTCTTCACTTAGCAGGAATCTCATCAATTTTAGGTGCCATTAATTTTATTACCACCATCATCAATATAAAACCACCTGCCATTTCACAATACCAGACACCTTTATTTGTCTGAGCTGTGCTTATTACAGCAGTACTTTTACTGCTTTCGCTCCCCGTTCTAGCTGCTGGGATTACTATGCTTCTTACAGACCGAAACCTTAACACCACTTTCTTTGATCCAGCAGGGGGAGGAGACCCGATTCTTTACCAANNN
>VERDE263-22|Anchovia clupeoides|CH843-G02|Juvenile|BOLD:ACV0719
CTATATCTTGTCTTCGGTGCCTGAGCAGGAATGGTGGGAACAGCACTCAGCCTCCTTATTCGAGCAGAATTAAGTCAACCAGGAGCACTTCTGGGGGACGACCAGATTTATAATGTAATCGTAACCGCCCACGCATTCGTAATAATCTTTTTTATGGTGATGCCTATTATAATTGGCGGCTTCGGGAATTGACTAGTCCCTCTTATACTAGGAGCCCCAGACATGGCATTCCCTCGAATGAACAACATGAGCTTTTGACTCCTTCCCCCCTCATTCCTGCTTCTCCTGGCATCATCTGGGGTTGAAGCCGGGGCTGGGACAGGGTGGACAGTTTACCCCCCTCTAGCAGGCAACCTTGCCCATGCCGGAGCATCGGTAGATTTGACAATCTTTTCTCTTCACTTAGCAGGAATCTCATCAATTTTAGGTGCCATTAATTTTATTACCACCATCATCAATATAAAACCACCTGCCATTTCACAATACCAGACACCTTTATTTGTCTGAGCTGTGCTTATTACAGCAGTACTTTTACTGCTTTCGCTCCCCGTTCTAGCTGCTGGGATTACTATGCTTCTTACAGACCGAAACCTTAACACCACTTTCTTTGATCCAGCAGGGGGAGGAGACCCGATTCTTTACCAACAC
>VERDE265-22|Floridichthys polyommus|CH843-G04|Larvae|
CTTTATTTAGTATTTGGTGCTTGAGCCGGTATGGTTGGAACTGCCCTGAGCCTGCTAATTCGTGCTGAACTAAGTCAGCCAGGCTCGCTCCTCGGCGACGATCAAATTTACAATGTAATCGTCACAGCCCATGCCTTTGTAATAATCTTTTTTATGGTTATGCCCATCATGATCGGCGGCTTCGGCAACTGACTAATCCCCCTAATGATCGGCGCCCCCGACATGGCCTTCCCTCGAATAAATAACATGAGCTTCTGACTTCTTCCGCCCTCCTTCCTCCTCCTTCTCGCCTCTTCTGGCGTAGAAGCCGGAGCCGGGACTGGTTGGACAGTCTATCCTCCTCTAGCGGGCAATCTCGCTCATGCAGGGGCCTCCGTGGACCTGACCATTTTCTCCCTCCACCTGGCTGGGGTATCATCTATTCTTGGGGCAATTAACTTTATTACAACCATCATTAATATGAAGCCTCCTGCAATTTCACAGTACCAAACACCTCTCTTTGTGTGAGCTGTTCTAATTACTGCAGTTCTTCTACTACTGTCCCTCCCAGTCCTTGCCGCCGGCATCACCATACTCCTAACCGATCGAAACTTAAACACAACTTTCTTCGACCCCGCGGGAGGAGGAGACCCTATTCTTTACCAACAC
>VERDE266-22|Floridichthys polyommus|CH843-G05|Larvae|BOLD:AAA6554
CTTTATTTAGTATTTGGTGCTTGAGCCGGTATGGTTGGAACTGCCCTGAGCCTGCTAATTCGTGCTGAACTAAGTCAGCCAGGCTCGCTCCTCGGCGACGATCAAATTTACAATGTAATCGTCACAGCCCATGCCTTTGTAATAATCTTTTTTATGGTTATGCCCATCATGATCGGCGGCTTCGGCAACTGACTAATCCCCCTAATGATCGGCGCCCCCGACATGGCCTTCCCTCGAATAAATAACATGAGCTTCTGACTTCTTCCGCCCTCCTTCCTCCTCCTTCTCGCCTCTTCTGGCGTAGAAGCCGGAGCCGGGACTGGTTGGACAGTCTATCCTCCTCTAGCGGGCAATCTCGCTCATGCAGGGGCCTCCGTAGACCTGACCATTTTCTCCCTCCACCTGGCTGGGGTATCATCTATTCTTGGGGCAATTAACTTTATTACAACCATCATTAATATGAAGCCTCCTGCAATTTCACAGTACCAAACACCTCTCTTTGTGTGAGCTGTTCTAATTACTGCAGTTCTTCTACTACTGTCCCTCCCAGTCCTTGCCGCCGGCATCACCATACTCCTAACCGATCGAAACTTAAACACAACTTTCTTCGACCCCGCGGGAGGAGGAGACCCTATTCTTTACCAACAC
>VERDE267-22|Petenia splendida|CH843-G06|Larvae|
CTTTACCTAATTTTTGGTGCTTGGGCCGGAATAGTAGGCACCGCATTAAGCCTCCTGATCCGAGCAGAACTCAGCCAACCAGGCTCTCTCCTTGGAGACGACCAAATTTATAACGTAATCGTAACTGCACACGCCTTTGTAATAATTTTCTTTATAGTTATACCCATTATGATTGGGGGCTTCGGCAACTGACTGATCCCACTCATGATTGGCGCTCCCGACATAGCCTTTCCACGAATAAACAACATAAGTTTTTGACTGCTCCCCCCCTCATTCCTGCTCCTCCTCGCCTCCTCAGGCGTTGAAGCCGGTGCTGGGACAGGGTGAACCGTCTACCCCCCACTAGCAGGTAACCTAGCACATGCTGGCCCTTCAGTCGATCTAACCATTTTTTCCCTCCACTTAGCAGGGGTCTCGTCCATTCTTGGGGCAATTAACTTTATCACTACGATTATTAATATAAAACCCCCAGCTATTTCCCAGTACCAAACACCCTTGTTTATTTGATCAGTCTTAATTACCGCTGTCCTACTCCTGCTATCCCTTCCAGTCCTTGCCGCCGGCATTACTATGCTTTTAACGGACCGAAACCTAAACACAACCTTTTTTGACCCGGCAGGAGGCGGAGACCCCATTCTTTACCAGCAT
>VERDE268-22|Petenia splendida|CH843-G07|Larvae|
CTTTACCTAATTTTTGGTGCTTGGGCCGGAATAGTAGGCACCGCATTAAGCCTCCTGATCCGAGCAGAACTCAGCCAACCAGGCTCTCTCCTTGGAGACGACCAAATTTATAACGTAATCGTAACTGCACACGCCTTTGTAATAATTTTCTTTATAGTTATACCCATTATGATTGGGGGCTTCGGCAACTGACTGATCCCACTCATGATTGGCGCTCCCGACATAGCCTTTCCACGAATAAACAACATAAGTTTTTGACTGCTCCCCCCCTCATTCCTGCTCCTCCTCGCCTCCTCAGGCGTTGAAGCCGGTGCTGGGACAGGGTGAACCGTCTACCCCCCACTAGCAGGTAACCTAGCACATGCTGGCCCTTCAGTCGATCTAACCATTTTTTCCCTCCACTTAGCAGGGGTCTCGTCCATTCTTGGGGCAATTAACTTTATCACTACGATTATTAATATAAAACCCCCAGCTATTTCCCAGTACCAAACACCCTTGTTTATTTGATCAGTCTTAATTACCGCTGTCCTACTCCTGCTATCCCTTCCAGTCCTTGCCGCCGGCATTACTATGCTTTTAACGGACCGAAACCTAAACACAACCTTTTTTGACCCGGCAGGAGGCGGAGACCCCATTCTTTACCAGCAT
>VERDE269-22|Petenia splendida|CH843-G08|Larvae|
CTTTACCTAATTTTTGGTGCTTGGGCCGGAATAGTAGGCACCGCATTAAGCCTCCTGATCCGAGCAGAACTCAGCCAACCAGGCTCTCTCCTTGGAGACGACCAAATTTATAACGTAATCGTAACTGCACACGCCTTTGTAATAATTTTCTTTATAGTTATACCCATTATGATTGGGGGCTTCGGCAACTGACTGATCCCACTCATGATTGGCGCTCCCGACATAGCCTTTCCACGAATAAACAACATAAGTTTTTGACTGCTCCCCCCCTCATTCCTGCTCCTCCTCGCCTCCTCAGGCGTTGAAGCCGGTGCTGGGACAGGGTGAACCGTCTACCCCCCACTAGCAGGTAACCTAGCACATGCTGGCCCTTCAGTCGATCTAACCATTTTTTCCCTCCACTTAGCAGGGGTCTCGTCCATTCTTGGGGCAATTAACTTTATCACTACGATTATTAATATAAAACCCCCAGCTATTTCCCAGTACCAAACACCCTTGTTTATTTGATCAGTCTTAATTACCGCTGTCCTACTCCTGCTATCCCTTCCAGTCCTTGCCGCCGGCATTACTATGCTTTTAACGGACCGAAACCTAAACACAACCTTTTTTGACCCGGCAGGAGGCGGAGACCCCATTCTTTACCAGCAT
>VERDE270-22|Petenia splendida|CH843-G09|Larvae|
CTTTACCTAATTTTTGGTGCTTGGGCCGGAATAGTAGGCACCGCATTAAGCCTCCTGATCCGAGCAGAACTCAGCCAACCAGGCTCTCTCCTTGGAGACGACCAAATTTATAACGTAATCGTAACTGCACACGCCTTTGTAATAATTTTCTTTATAGTTATACCCATTATGATTGGGGGCTTCGGCAACTGACTGATCCCACTCATGATTGGCGCTCCCGACATAGCCTTTCCACGAATAAACAACATAAGTTTTTGACTGCTCCCCCCCTCATTCCTGCTCCTCCTCGCCTCCTCAGGCGTTGAAGCCGGTGCTGGGACAGGGTGAACCGTCTACCCCCCACTAGCAGGTAACCTAGCACATGCTGGCCCTTCAGTCGATCTAACCATTTTTTCCCTCCACTTAGCAGGGGTCTCGTCCATTCTTGGGGCAATTAACTTTATCACTACGATTATTAATATAAAACCCCCAGCTATTTCCCAGTACCAAACACCCTTGTTTATTTGATCAGTCTTAATTACCGCTGTCCTACTCCTGCTATCCCTTCCAGTCCTTGCCGCCGGCATTACTATGCTTTTAACGGACCGAAACCTAAACACAACCTTTTTTGACCCGGCAGGAGGCGGAGACCCCATTCTTTACCAGCAT
>VERDE271-22|Lophogobius cyprinoides|CH843-G10|Juvenile|BOLD:AAB6671
CTTTATCTCGTATTTGGTGCTTGGGCCGGAATAGTGGGGACCGCACTAAGCCTGTTAATCCGGGCTGAGCTAAGTCAACCTGGAGCCCTCCTAGGAGACGACCAGATTTACAACGTAATCGTAACCGCTCACGCATTCGTTATAATTTTCTTTATAGTAATACCAATCATGATTGGCGGATTTGGAAATTGACTCATTCCGCTAATAGTTGGGGCCCCAGACATGGCCTTCCCTCGTATAAATAACATAAGCTTTTGACTTTTACCCCCCTCCTTCCTACTTCTCCTGGCATCCTCCGGGGTTGAGGCGGGGGCTGGAACCGGATGAACCGTTTACCCCCCTCTAGCAGGCAACCTAGCCCACGCAGGAGCGTCAGTAGACTTAACTATTTTTTCACTTCACCTGGCCGGTATCTCCTCAATCCTAGGCGCAATTAACTTCATTACTACTATCTTGAACATAAAACCCCCCGCTATTTCACAGTACCAAACACCTTTATTCGTCTGAGCTGTCCTAATTACAGCGGTTCTCCTTCTTTTGTCCCTGCCAGTTCTAGCCGCGGGAATCACTATACTCCTCACTGACCGCAACCTCAACACAACCTTCTTTGACCCCGCAGGAGGGGGAGACCCCATCTTGTACCAACAC
>VERDE272-22|Jordanella pulchra|CH843-G11|Larvae|BOLD:AAD5728
CTCTATTTAGTATTTGGTGCCTGAGCCGGCATGGTCGGGACAGCTCTTAGTCTTCTTATTCGTGCCGAACTAAGTCAGCCTGGTTCCCTTCTGGGAGACGACCAAATTTATAATGTTATCGTTACAGCTCACGCCTTTGTAATAATCTTTTTTATAGTTATGCCTATCATGATTGGAGGCTTTGGCAACTGACTTGTGCCTTTAATGATTGGCGCACCTGACATAGCCTTCCCACGAATAAATAATATAAGCTTCTGGCTTCTTCCTCCCTCTTTTCTACTCCTCCTTGCCTCATCAGGCGTCGAAGCCGGGGCCGGGACAGGTTGAACAGTATATCCTCCTCTAGCAGGAAACCTTGCACATGCAGGAGCTTCCGTAGACCTAACCATCTTCTCTCTCCACCTGGCCGGAGTATCGTCGATTCTAGGGGCTATTAATTTTATTACAACTATTATTAATATAAAACCTCCTGCAATTTCCCAATACCAAACACCTCTATTCGTGTGGGCTGTTCTAATTACTGCTGTCCTTCTTCTCCTCTCACTCCCAGTTCTAGCCGCTGGTATTACCATACTGCTAACCGATCGAAACCTAAACACAACATTCTTTGACCCTGCAGGAGGTGGAGACCCAATTCTTTACCAANNN
>VERDE273-22|Lophogobius cyprinoides|CH843-G12|Larvae|BOLD:AAB6671
CTTTATCTCGTATTTGGTGCTTGGGCCGGAATAGTGGGGACCGCACTAAGCCTGTTAATCCGGGCTGAGCTAAGTCAACCTGGAGCCCTCCTAGGAGACGACCAGATTTACAACGTAATCGTAACCGCTCACGCATTCGTTATAATTTTCTTTATAGTAATACCAATCATGATTGGCGGATTTGGAAATTGACTCATTCCGCTAATAGTTGGGGCCCCAGACATGGCCTTCCCTCGTATAAATAACATAAGCTTTTGACTTTTACCCCCCTCCTTCCTACTTCTCCTGGCATCCTCCGGGGTTGAGGCGGGGGCTGGAACCGGATGAACCGTTTACCCCCCTCTAGCAGGCAACCTAGCCCACGCAGGAGCGTCAGTAGACTTAACTATTTTTTCACTTCACCTGGCCGGTATCTCCTCAATCCTAGGCGCAATTAACTTCATTACTACTATCTTGAACATAAAACCCCCCGCTATTTCACAGTACCAAACACCTTTATTCGTCTGAGCTGTCCTAATTACAGCGGTTCTCCTTCTTTTGTCCCTGCCAGTTCTAGCCGCGGGAATCACTATACTCCTCACTGACCGCAACCTCAACACAACCTTCTTTGACCCCGCAGGAGGGGGAGACCCCATCTTGTACCAACAC
>VERDE274-22|Gobiosoma yucatanum|CH843-H01|Larvae|
CTCTATCTAATCTTTGGTGCATGAGCTGGCATAGTCGGCACCGCCCTAAGCCTTTTAATTCGTGCGGAACTCAGCCAACCCGGCGCATTGCTTGGGGACGATCAGATCTATAACGTGATCGTCACTGCCCACGCCTTCGTAATAATTTTCTTTATAGTAATACCAATTATAATTGGAGGCTTTGGGAACTGACTAGTCCCCCTAATGGTTGGAGCCCCCGATATGGCCTTTCCCCGGATGAATAACATGAGCTTTTGGCTCCTCCCTCCCGCTTTCCTACTACTCCTTGCCTCTTCAGGCGTTGAAGCTGGAGCCGGAACAGGCTGAACTGTTTACCCCCCACTAGCAGGGAACTTAGCACACGCCGGGGCATCTGTTGACCTGACAATCTTTTCTCTACACCTCGCCGGAATTTCCTCCATTTTAGGAGCAATTAATTTTATCACCACAATTCTAAACATGAAACCGCCCGCTGTTTCACAATACCAAACGCCACTCTTCGTTTGAGCCGTCCTTATTACAGCTGTACTCCTGCTCCTCTCCCTGCCCGTTCTTGCTGCCGGCATCACCATGCTACTCACAGACCGAAACCTCAACACTACTTTCTTTGACCCCGCCGGAGGAGGGGATCCAATTTTATATCAACAC
>VERDE275-22|Lophogobius cyprinoides|CH843-H02|Larvae|BOLD:AAB6671
CTTTATCTCGTATTTGGTGCTTGGGCCGGAATAGTGGGGACCGCACTAAGCCTGTTAATCCGGGCTGAGCTAAGTCAACCTGGAGCCCTCCTAGGAGACGACCAGATTTACAACGTAATCGTAACCGCTCACGCATTCGTTATAATTTTCTTTATAGTAATACCAATCATGATTGGCGGATTTGGAAATTGACTCATTCCGCTAATAGTTGGGGCCCCAGACATGGCCTTCCCTCGTATAAATAACATAAGCTTTTGACTTTTACCCCCCTCCTTCCTACTTCTCCTGGCATCCTCCGGGGTTGAGGCGGGGGCTGGAACCGGATGAACCGTTTACCCCCCTCTAGCAGGCAACCTAGCCCACGCAGGAGCGTCAGTAGACTTAACTATTTTTTCACTTCACCTGGCCGGTATCTCCTCAATCCTAGGCGCAATTAACTTCATTACTACTATCTTGAACATAAAACCCCCCGCTATTTCACAGTACCAAACACCTTTATTCGTCTGAGCTGTCCTAATTACAGCGGTTCTCCTTCTTTTGTCCCTGCCAGTTCTAGCCGCGGGAATCACTATACTCCTCACTGACCGCAACCTCAACACAACCTTCTTTGACCCCGCAGGAGGGGGAGACCCCATCTTGTACCAACAC
>VERDE276-22|Gobiosoma yucatanum|CH843-H03|Larvae|
CTCTATCTAATCTTTGGTGCATGAGCTGGCATAGTCGGCACCGCCCTAAGCCTTTTAATTCGTGCGGAACTCAGCCAACCCGGCGCATTGCTTGGGGACGATCAGATCTATAACGTGATCGTCACTGCCCACGCCTTCGTAATAATTTTCTTTATAGTAATACCAATTATAATTGGAGGCTTTGGGAACTGACTAATCCCCCTAATGATTGGAGCCCCCGATATGGCCTTTCCCCGGATGAACAACATGAGCTTTTGGCTCCTCCCTCCCTCTTTCCTACTACTCCTTGCCTCTTCAGGCGTTGAAGCTGGAGCCGGAACAGGCTGAACTGTTTACCCCCCACTATCAGGGAACTTAGCACACGCCGGGGCATCTGTTGACCTGACAATCTTTTCTCTACACCTCGCCGGAATTTCCTCCATTCTAGGAGCAATTAATTTTATCACCACAATTCTAAACATGAAACCACCCGCTGTTTCACAATACCAAACGCCACTCTTCGTTTGAGCCGTCCTTATTACAGCTGTACTCCTGCTCCTCTCCCTGCCCGTTCTTGCTGCCGGCATCACCATGCTACTCACAGACCGAAACCTCAACACTACTTTCTTTGACCCCGCCGGAGGAGGGGATCCAATTTTATATCAACAC
>VERDE277-22|Lophogobius cyprinoides|CH843-H04|Larvae|
CTTTATCTCGTATTTGGTGCTTGGGCCGGAATAGTGGGGACCGCACTAAGCCTGTTAATCCGGGCTGAGCTAAGTCAACCTGGAGCCCTCCTAGGAGACGACCAGATTTACAACGTAATCGTAACCGCTCACGCATTCGTTATAATTTTCTTTATAGTAATACCAATCATGATTGGCGGATTTGGAAATTGACTCATTCCGCTAATAGTTGGGGCCCCAGACATGGCCTTCCCTCGTATAAATAACATAAGCTTTTGACTTTTACCCCCCTCCTTCCTACTTCTCCTGGCATCCTCCGGGGTTGAGGCGGGGGCTGGAACCGGATGAACCGTTTACCCCCCTCTAGCAGGCAACCTAGCCCACGCAGGAGCGTCAGTAGACTTAACTATTTTTTCACTTCACCTGGCCGGTATCTCCTCAATCCTAGGCGCAATTAACTTCATTACTACTATCTTGAACATAAAACCCCCCGCTATTTCACAGTACCAGACACCTTTATTCGTCTGAGCTGTCCTAATTACAGCGGTTCTCCTTCTTTTGTCCCTGCCAGTTCTAGCCGCGGGAATCACTATACTCCTCACTGACCGCAACCTCAACACAACCTTCTTTGACCCCGCAGGAGGGGGAGACCCCATCTTGTACCAACAC
>VERDE278-22|Chriodorus atherinoides|CH843-H05|Larvae|BOLD:AAD0222
CTCTACTTAGTATTTGGTGCTTGAGCTGGAATAGTAGGCACAGCCTTAAGCTTACTAATTCGTGCAGAACTGAGCCAACCAGGCTCACTCCTAGGCGACGATCAAATCTATAATGTTATTGTTACAGCCCATGCTTTTGTAATAATTTTCTTTATAGTAATACCAATCATGATCGGGGGGTTCGGTAATTGACTAATCCCTCTTATGATTGGGGCCCCTGACATAGCCTTCCCTCGAATAAATAACATGAGCTTCTGACTCCTCCCTCCCTCATTCCTTCTCCTTCTAGCTTCCTCCGGAGTTGAAGCAGGGGCAGGTACTGGGTGAACAGTATACCCCCCTCTATCCGGTAATCTTGCTCATGCAGGAGCATCCGTAGACCTAACAATCTTCTCTCTCCACCTGGCAGGTATTTCCTCGATTCTTGGGGCCATCAATTTTATTACAACAATTGTTAACATGAAACCCCCCGCAATCTCTCAATATCAAACCCCTCTATTCGTTTGAGCAGTTCTTATTACCGCTGTTCTACTCCTACTCTCTCTGCCTGTCCTGGCTGCTGGAATTACGATGCTCCTTACGGACCGAAATCTGAACACTACCTTCTTCGATCCTGCAGGAGGAGGAGACCCTATTCTTTACCAACAC
>VERDE279-22|Lophogobius cyprinoides|CH843-H06|Larvae|BOLD:AAB6671
CTTTATCTCGTATTTGGTGCTTGGGCCGGAATAGTGGGGACCGCACTAAGCCTGTTAATCCGGGCTGAGCTAAGTCAACCTGGAGCCCTCCTAGGAGACGACCAGATTTACAACGTAATCGTAACCGCTCACGCATTCGTTATAATTTTCTTTATAGTAATACCAATCATGATTGGCGGATTTGGAAATTGACTCATTCCGCTAATAGTTGGGGCCCCAGACATGGCCTTCCCTCGTATAAATAACATAAGCTTTTGACTTTTACCCCCCTCCTTCCTACTTCTCCTGGCATCCTCCGGGGTTGAGGCGGGGGCTGGAACCGGATGAACCGTTTACCCCCCTCTAGCAGGCAACCTAGCCCACGCAGGAGCGTCAGTAGACTTAACTATTTTTTCACTTCACCTGGCCGGTATCTCCTCAATCCTAGGCGCAATTAACTTCATTACTACTATCTTGAACATAAAACCCCCCGCTATTTCACAGTACCAAACACCTTTATTCGTCTGAGCTGTCCTAATTACAGCGGTTCTCCTTCTTTTGTCCCTGCCAGTTCTAGCCGCGGGAATCACTATACTCCTCACTGACCGCAACCTCAACACAACCTTCTTTGACCCCGCAGGAGGGGGAGACCCCATCTTGTACCAACAC
>VERDE280-22|Trichromis salvini|CH843-H07|Adult|
CTTTACCTAATTTTTGGTGCCTGGGCCGGAATAGTAGGAACCGCTTTAAGCCTCCTGATCCGAGCAGAACTTAGCCAACCAGGCTCTCTCCTTGGAGATGACCAAATTTACAATGTAATCGTTACTGCACACGCTTTTGTAATAATTTTCTTTATAGTTATACCAATTATAATTGGAGGTTTCGGCAACTGACTAATCCCCCTTATGATTGGTGCCCCGGACATGGCTTTCCCCCGAATAAACAACATGAGCTTCTGACTTCTCCCCCCTTCCTTTCTCCTCCTCCTCGCTTCATCCGGGGTCGAAGCTGGTGCTGGAACAGGATGAACCGTCTACCCTCCACTAGCGGGCAACCTAGCCCACGCCGGCCCCTCAGTTGACCTAACCATCTTTTCTCTCCACTTGGCAGGAGTTTCCTCCATTCTTGGGGCAATCAACTTTATTACCACAATCATTAACATGAAGCCCCCAGCAATCTCCCAATACCAAACCCCCCTATTTGTCTGAGCACTCCTTATTACTGCCGTTCTACTCCTATTGTCCCTGCCAGTCCTTGCAGCAGGCATCACTATACTTTTAACCGACCGAAATTTAAACACAACTTTTTTCGACCCGGCAGGAGGAGGGGACCCCATTCTTTACCAGCAC
>VERDE281-22|Trichromis salvini|CH843-H08|Adult|
CTTTACCTAATTTTTGGTGCCTGGGCCGGAATAGTAGGAACCGCTTTAAGCCTCCTGATCCGAGCAGAACTTAGCCAACCAGGCTCTCTCCTTGGAGATGACCAAATTTACAATGTAATCGTTACTGCACACGCTTTTGTAATAATTTTCTTTATAGTTATACCAATTATAATTGGAGGTTTCGGCAACTGACTAATCCCCCTTATGATTGGTGCCCCGGACATGGCTTTCCCCCGAATAAACAACATGAGCTTCTGACTTCTCCCCCCTTCCTTTCTCCTCCTCCTCGCTTCATCCGGGGTCGAAGCTGGTGCTGGAACAGGATGAACCGTCTACCCTCCACTAGCGGGCAACCTAGCCCACGCCGGCCCCTCAGTTGACCTAACCATCTTTTCTCTCCACTTGGCAGGAGTTTCCTCCATTCTTGGGGCAATCAACTTTATTACCACAATCATTAACATGAAGCCCCCAGCAATCTCCCAATACCAAACCCCCCTATTTGTCTGAGCACTCCTTATTACTGCCGTACTACTCCTATTGTCCCTGCCAGTCCTTGCAGCAGGCATCACTATACTTTTAACCGACCGAAATTTAAACACAACTTTTTTCGACCCGGCAGGAGGAGGGGACCCCATTCTTTACCAGCAC
>VERDE282-22|Dorosoma petenense|CH843-H09|Adult|BOLD:AAC3463
CTTTATCTAGTATTTGGTGCCTGAGCGGGGATAGTAGGGACTGCCCTAAGCCTCCTAATTCGAGCAGAATTAAGCCAACCTGGAGCACTTCTTGGAGATGACCAGATCTACAATGTTATCGTTACAGCACATGCCTTCGTAATGATTTTCTTCATAGTAATGCCAATCCTGATTGGAGGATTTGGAAACTGGCTTGTCCCTTTAATGATCGGGGCACCCGACATGGCATTTCCCCGAATAAATAATATGAGCTTTTGACTCCTGCCCCCCTCTTTCCTTCTTCTTCTGGCCTCCTCGGGGGTAGAAGCCGGGGCGGGGACAGGATGAACAGTATACCCCCCTTTGTCAGGTAATCTAGCCCACGCCGGAGCATCCGTCGATCTAACTATTTTTTCACTACATCTTGCAGGTATCTCATCTATTCTCGGGGCAATCAATTTTATTACTACAATTATTAACATGAAACCCCCTGCAATCTCACAGTACCAGACACCCCTGTTTGTCTGATCAGTTCTAGTAACTGCCGTCCTCCTTCTCCTGTCCCTTCCAGTTCTGGCCGCCGGAATTACTATGCTACTTACAGACCGAAACCTTAACACAACTTTCTTTGACCCAGCAGGTGGAGGAGACCCAATTCTGTACCAACAC
>VERDE283-22|Rhamdia guatemalensis|CH843-H10|Adult|
NNNNNNTTAGTATTTGGTGCTTGAGCCGGAATGGTCGGGACCGCTCTAAGCCTATTAATTCGGGCAGAGCTAGCCCAACCTGGAGCTCTCCTGGGCGACGACCAGATTTACAATGTTATTGTTACTGCTCATGCCTTCGTAATAATTTTCTTTATAGTAATACCCATTATGATTGGAGGGTTTGGAAACTGACTTGTACCATTAATGATTGGTGCCCCAGACATGGCCTTCCCCCGAATGAACAACATAAGCTTTTGACTCCTTCCCCCCTCATTTCTTCTCCTGCTTGCCTCATCTGGCGTAGAAGCAGGGGTTGGAACAGGCTGAACTGTCTATCCACCCCTTGCCGGAAACCTAGCACACGCCGGAGCCTCCGTTGACCTTGCTATCTTCTCCCTCCACCTTGCAGGTGTGTCCTCCATTCTAGGGGCAATTAATTTTATTACAACCATTATTAACATGAAACCGCCAGCTATTTCACAATACCAAACACCGCTGTTTGTATGAGCTATTTTAATTACCGCAGTACTTCTTCTACTCTCCCTCCCAGTTCTAGCTGCTGGCATTACAATACTTCTGACGGACCGAAACCTAAACACCACCTTCTTTGACCCAGCAGGCGGAGGTGATCCTATTCTCTATCAACAT
>VERDE284-22|Microgobius microlepis|CH844-A01|Larvae|
CTTTATTTAGTATTTGGTGCCTGAGCCGGGATGGTGGGGACAGCTTTAAGCCTTCTTATCCGGGCCGAACTAAGCCAACCAGGCGCTCTGCTAGGTGACGACCAGATTTATAATGTGATCGTAACTGCCCATGCGTTTGTAATGATTTTCTTTATAGTAATACCAATTATGATTGGCGGGTTTGGAAACTGACTGGTCCCACTAATGATCGGAGCCCCAGACATGGCCTTCCCTCGAATGAACAACATAAGCTTTTGACTCCTTCCCCCCGCATTTCTCCTCCTCTTAGCATCTTCAGGGGTTGAAGCAGGGGCGGGCACAGGTTGGACAGTATACCCCCCTCTTTCTGGAAATCTGGCCCATGCCGGTGCCTCAGTCGACCTAACTATTTTCTCCCTCCATCTGGCAGGAATCTCATCAATTCTAGGGGCAATCAACTTTATCACCACAATTCTGAACATAAAACCCCCAGCCATTTCTCAGTACCAAACACCTCTTTTCGTGTGATCTGTTCTAATTACAGCAGTTCTCCTTCTTCTTTCCCTCCCCGTCCTCGCTGCCGGCATCACAATGCTCCTAACAGACCGGAATCTAAATACAACATTCTTCGACCCTGCCGGCGGTGGGGACCCAATCCTGTATCAGCAC
>VERDE285-22|Lophogobius cyprinoides|CH844-A02|Larvae|
CTTTATCTCGTATTTGGTGCTTGGGCCGGAATAGTGGGGACCGCACTAAGCCTGTTAATCCGGGCTGAGCTAAGTCAACCTGGAGCCCTCCTAGGAGACGACCAGATTTACAACGTAATCGTAACCGCTCACGCATTCGTTATAATTTTCTTTATAGTAATACCAATCATGATTGGCGGATTTGGAAATTGACTCATTCCGCTAATAGTTGGGGCCCCAGACATGGCCTTCCCTCGTATAAATAACATAAGCTTTTGACTTTTACCCCCCTCCTTCCTACTTCTCCTGGCATCCTCCGGGGTTGAGGCGGGGGCTGGAACCGGATGAACCGTTTACCCCCCTCTAGCAGGCAACCTAGCCCACGCAGGAGCGTCAGTAGACTTAACTATTTTTTCACTTCACCTGGCCGGTATCTCCTCAATCCTAGGCGCAATTAACTTCATTACTACTATCTTGAACATAAAACCCCCCGCTATTTCACAGTACCAGACACCTTTATTCGTCTGAGCTGTCCTAATTACAGCGGTTCTCCTTCTTTTGTCCCTGCCAGTTCTAGCCGCGGGAATCACTATACTCCTCACTGACCGCAACCTCAACACAACCTTCTTTGACCCCGCAGGAGGGGGAGACCCCATCTTGTACCAACAC
>VERDE286-22|Lophogobius cyprinoides|CH844-A03|Larvae|BOLD:AAB6671
CTTTATCTCGTATTTGGTGCTTGGGCCGGAATAGTGGGGACCGCACTAAGCCTGTTAATCCGGGCTGAGCTAAGTCAACCTGGAGCCCTCCTAGGAGACGACCAGATTTACAACGTAATCGTAACCGCTCACGCATTCGTTATAATTTTCTTTATAGTAATACCAATCATGATTGGCGGATTTGGAAATTGACTCATTCCGCTAATAGTTGGGGCCCCAGACATGGCCTTCCCTCGTATAAATAACATAAGCTTTTGACTTTTACCCCCCTCCTTCCTACTTCTCCTGGCATCCTCCGGGGTTGAGGCGGGGGCTGGAACCGGATGAACCGTTTACCCCCCTCTAGCAGGCAACCTAGCCCACGCAGGAGCGTCAGTAGACTTAACTATTTTTTCACTTCACCTGGCCGGTATCTCCTCAATCCTAGGCGCAATTAACTTCATTACTACTATCTTGAACATAAAACCCCCCGCTATTTCACAGTACCAAACACCTTTATTCGTCTGAGCTGTCCTAATTACAGCGGTTCTCCTTCTTTTGTCCCTGCCAGTTCTAGCCGCGGGAATCACTATACTCCTCACTGACCGCAACCTCAACACAACCTTCTTTGACCCCGCAGGAGGGGGAGACCCCATCTTGTACCAACAC
>VERDE287-22|Lophogobius cyprinoides|CH844-A04|Larvae|BOLD:AAB6671
CTTTATCTCGTATTTGGTGCTTGGGCCGGAATAGTGGGGACCGCACTAAGCCTGTTAATCCGGGCTGAGCTAAGTCAACCTGGAGCCCTCCTAGGAGACGACCAGATTTACAACGTAATCGTAACCGCTCACGCATTCGTTATAATTTTCTTTATAGTAATACCAATCATGATTGGCGGATTTGGAAATTGACTCATTCCGCTAATAGTTGGGGCCCCAGACATGGCCTTCCCTCGTATAAATAACATAAGCTTTTGACTTTTACCCCCCTCCTTCCTACTTCTCCTGGCATCCTCCGGGGTTGAGGCGGGGGCTGGAACCGGATGAACCGTTTACCCCCCTCTAGCAGGCAACCTAGCCCACGCAGGAGCGTCAGTAGACTTAACTATTTTTTCACTTCACCTGGCCGGTATCTCCTCAATCCTAGGCGCAATTAACTTCATTACTACTATCTTGAACATAAAACCCCCCGCTATTTCACAGTACCAAACACCTTTATTCGTCTGAGCTGTCCTAATTACAGCGGTTCTCCTTCTTTTGTCCCTGCCAGTTCTAGCCGCGGGAATCACTATACTCCTCACTGACCGCAACCTCAACACAACCTTCTTTGACCCCGCAGGAGGGGGAGACCCCATCTTGTACCAACAC
>VERDE288-22|Lophogobius cyprinoides|CH844-A05|Larvae|BOLD:AAB6671
CTTTATCTCGTATTTGGTGCTTGGGCCGGAATAGTGGGGACCGCACTAAGCCTGTTAATCCGGGCTGAGCTAAGTCAACCTGGAGCCCTCCTAGGAGACGACCAGATTTACAACGTAATCGTAACCGCTCACGCATTCGTTATAATTTTCTTTATAGTAATACCAATCATGATTGGCGGATTTGGAAATTGACTCATTCCGCTAATAGTTGGGGCCCCAGACATGGCCTTCCCTCGTATAAATAACATAAGCTTTTGACTTTTACCCCCCTCCTTCCTACTTCTCCTGGCATCCTCCGGGGTTGAGGCGGGGGCTGGAACCGGATGAACCGTTTACCCCCCTCTAGCAGGCAACCTAGCCCACGCAGGAGCGTCAGTAGACTTAACTATTTTTTCACTTCACCTGGCCGGTATCTCCTCAATCCTAGGCGCAATTAACTTCATTACTACTATCTTGAACATAAAACCCCCCGCTATTTCACAGTACCAAACACCTTTATTCGTCTGAGCTGTCCTAATTACAGCGGTTCTCCTTCTTTTGTCCCTGCCAGTTCTAGCCGCGGGAATCACTATACTCCTCACTGACCGCAACCTCAACACAACCTTCTTTGACCCCGCAGGAGGGGGAGACCCCATCTTGTACCAACAC
>VERDE289-22|Microgobius microlepis|CH844-A06|Larvae|
CTTTATTTAGTATTTGGTGCCTGAGCCGGGATGGTGGGGACAGCTTTAAGCCTTCTTATCCGGGCCGAACTAAGCCAACCAGGCGCTCTGCTAGGTGACGACCAGATTTATAATGTGATCGTAACTGCCCATGCGTTTGTAATGATTTTCTTTATAGTAATACCAATTATGATTGGCGGGTTTGGAAACTGACTGGTCCCACTAATGATCGGAGCCCCAGACATGGCCTTCCCTCGAATGAACAACATAAGCTTTTGACTCCTTCCCCCCGCATTTCTCCTCCTCTTAGCATCTTCAGGGGTTGAAGCAGGGGCGGGCACAGGTTGGACAGTATACCCCCCTCTTTCTGGAAATCTGGCCCATGCCGGTGCCTCAGTCGACCTAACTATTTTCTCCCTCCATCTGGCAGGAATCTCATCAATTCTAGGGGCAATCAACTTTATCACCACAATTCTGAACATAAAACCCCCAGCCATTTCTCAGTACCAAACACCTCTTTTCGTGTGATCTGTTCTAATTACAGCAGTTCTCCTTCTTCTTTCCCTCCCCGTCCTCGCTGCCGGCATCACAATGCTCCTAACAGACCGGAATCTAAATACAACATTCTTCGACCCTGCCGGCGGTGGGGACCCAATCCTGTATCAGCAC
>VERDE290-22|Lophogobius cyprinoides|CH844-A07|Larvae|BOLD:AAB6671
CTTTATCTCGTATTTGGTGCTTGGGCCGGAATAGTGGGGACCGCACTAAGCCTGTTAATCCGGGCTGAGCTAAGTCAACCTGGAGCCCTCCTAGGAGACGACCAGATTTACAACGTAATCGTAACCGCTCACGCATTCGTTATAATTTTCTTTATAGTAATACCAATCATGATTGGCGGATTTGGAAATTGACTCATTCCGCTAATAGTTGGGGCCCCAGACATGGCCTTCCCTCGTATAAATAACATAAGCTTTTGACTTTTACCCCCCTCCTTCCTACTTCTCCTGGCATCCTCCGGGGTTGAGGCGGGGGCTGGAACCGGATGAACCGTTTACCCCCCTCTAGCAGGCAACCTAGCCCACGCAGGAGCGTCAGTAGACTTAACTATTTTTTCACTTCACCTGGCCGGTATCTCCTCAATCCTAGGCGCAATTAACTTCATTACTACTATCTTGAACATAAAACCCCCCGCTATTTCACAGTACCAAACACCTTTATTCGTCTGAGCTGTCCTAATTACAGCGGTTCTCCTTCTTTTGTCCCTGCCAGTTCTAGCCGCGGGAATCACTATACTCCTCACTGACCGCAACCTCAACACAACCTTCTTTGACCCCGCAGGAGGGGGAGACCCCATCTTGTACCAACAC
>VERDE291-22|Lophogobius cyprinoides|CH844-A08|Larvae|BOLD:AAB6671
CTTTATCTCGTATTTGGTGCTTGGGCCGGAATAGTGGGGACCGCACTAAGCCTGTTAATCCGGGCTGAGCTAAGTCAACCTGGAGCCCTCCTAGGAGACGACCAGATTTACAACGTAATCGTAACCGCTCACGCATTCGTTATAATTTTCTTTATAGTAATACCAATCATGATTGGCGGATTTGGAAATTGACTCATTCCGCTAATAGTTGGGGCCCCAGACATGGCCTTCCCTCGTATAAATAACATAAGCTTTTGACTTTTACCCCCCTCCTTCCTACTTCTCCTGGCATCCTCCGGGGTTGAGGCGGGGGCTGGAACCGGATGAACCGTTTACCCCCCTCTAGCAGGCAACCTAGCCCACGCAGGAGCGTCAGTAGACTTAACTATTTTTTCACTTCACCTGGCCGGTATCTCCTCAATCCTAGGCGCAATTAACTTCATTACTACTATCTTGAACATAAAACCCCCCGCTATTTCACAGTACCAAACACCTTTATTCGTCTGAGCTGTCCTAATTACAGCGGTTCTCCTTCTTTTGTCCCTGCCAGTTCTAGCCGCGGGAATCACTATACTCCTCACTGACCGCAACCTCAACACAACCTTCTTTGACCCCGCAGGAGGGGGAGACCCCATCTTGTACCAACAC
>VERDE292-22|Gobiosoma yucatanum|CH844-A09|Larvae|
CTCTATCTAATCTTTGGTGCATGAGCTGGCATAGTCGGCACCGCCCTAAGCCTTTTAATTCGTGCGGAACTCAGCCAACCCGGCGCATTGCTTGGGGACGATCAGATCTATAACGTGATCGTCACTGCCCACGCCTTCGTAATAATTTTCTTTATAGTAATACCAATTATAATTGGAGGCTTTGGGAACTGACTAATCCCCCTAATGATTGGAGCCCCCGATATGGCCTTTCCCCGGATGAACAACATGAGCTTTTGGCTCCTCCCTCCCTCTTTCCTACTACTCCTTGCCTCTTCAGGCGTTGAAGCTGGAGCCGGAACAGGCTGAACTGTTTACCCCCCACTATCAGGGAACTTAGCACACGCCGGGGCATCTGTTGACCTGACAATCTTTTCTCTACACCTCGCCGGAATTTCCTCCATTCTAGGAGCAATTAATTTTATCACCACAATTCTAAACATGAAACCACCCGCTGTTTCACAATACCAAACGCCACTCTTCGTTTGAGCCGTCCTTATTACAGCTGTACTCCTGCTCCTCTCCCTGCCCGTTCTTGCTGCCGGCATCACCATGCTACTCACAGACCGAAACCTCAACACTACTTTCTTTGACCCCGCCGGAGGAGGGGATCCAATTTTATATCAACAC
>VERDE293-22|Microgobius microlepis|CH844-A10|Larvae|
CTTTATTTAGTATTTGGTGCCTGAGCCGGGATGGTGGGGACAGCTTTAAGCCTTCTTATCCGGGCCGAACTAAGCCAACCAGGCGCTCTGCTAGGTGACGACCAGATTTATAATGTGATCGTAACTGCCCATGCGTTTGTAATGATTTTCTTTATAGTAATACCAATTATGATTGGCGGGTTTGGAAACTGACTGATCCCACTAATGATCGGAGCCCCAGACATGGCCTTCCCTCGAATGAACAACATAAGCTTTTGACTCCTTCCCCCCGCATTTCTCCTCCTCTTAGCGTCTTCAGGGGTTGAAGCAGGGGCGGGCACAGGTTGGACAGTATACCCCCCTCTTTCTGGAAATCTGGCCCATGCCGGTGCCTCAGTCGACCTAACTATTTTCTCCCTCCATCTGGCAGGAATCTCATCAATTCTAGGGGCAATCAACTTTATCACCACAATTCTGAACATAAAACCCCCAGCCATTTCTCAGTACCAAACACCTCTTTTCGTGTGAGCTGTTCTAATTACAGCAGTTCTCCTTCTTCTTTCCCTGCCCGTCCTCGCTGCCGGCATCACAATGCTCCTAACAGACCGGAATCTAAATACAACATTCTTCGACCCTGCCGGCGGTGGGGACCCAATCCTGTATCAGCAC
>VERDE294-22|Microgobius microlepis|CH844-A11|Larvae|
CTTTATTTAGTATTTGGTGCCTGAGCCGGGATGGTGGGGACAGCTTTAAGCCTTCTTATCCGGGCCGAACTAAGCCAACCAGGCGCTCTGCTAGGTGACGACCAGATTTATAATGTGATCGTAACTGCCCATGCGTTTGTAATGATTTTCTTTATAGTAATACCAATTATGATTGGCGGGTTTGGAAACTGACTGGTCCCACTAATGATCGGAGCCCCAGACATGGCCTTCCCTCGAATGAACAACATAAGCTTTTGACTCCTTCCCCCCGCATTTCTCCTCCTCTTAGCATCTTCAGGGGTTGAAGCAGGGGCGGGCACAGGTTGGACAGTATACCCCCCTCTTTCTGGAAATCTGGCCCATGCCGGTGCCTCAGTCGACCTAACTATTTTCTCCCTCCATCTGGCAGGAATCTCATCAATTCTAGGGGCAATCAACTTTATCACCACAATTCTGAACATAAAACCCCCAGCCATTTCTCAGTACCAAACACCTCTTTTCGTGTGATCTGTTCTAATTACAGCAGTTCTCCTTCTTCTTTCCCTCCCCGTCCTCGCTGCCGGCATCACAATGCTCCTAACAGACCGGAATCTAAATACAACATTCTTCGACCCTGCCGGCGGTGGGGACCCAATCCTGTATCAGCAC
>VERDE295-22|Microgobius microlepis|CH844-A12|Larvae|
CTTTATTTAGTATTTGGTGCCTGAGCCGGGATGGTGGGGACAGCTTTAAGCCTTCTTATCCGGGCCGAACTAAGCCAACCAGGCGCTCTGCTAGGTGACGACCAGATTTATAATGTGATCGTAACTGCCCATGCGTTTGTAATGATTTTCTTTATAGTAATACCAATTATGATTGGCGGGTTTGGAAACTGACTGGTCCCACTAATGATCGGAGCCCCAGACATGGCCTTCCCTCGAATGAACAACATAAGCTTTTGACTCCTTCCCCCCTCATTTCTCCTCCTCTTAGCATCTTCAGGGGTTGAAGCAGGGGCGGGCACAGGTTGGACAGTATACCCCCCTCTTTCTGGAAATCTGGCCCATGCCGGTGCCTCAGTCGACCTAACTATTTTCTCCCTCCATCTGGCAGGAATCTCATCAATTCTAGGGGCAATCAACTTTATCACCACAATTCTGAACATAAAACCCCCAGCCATTTCTCAGTACCAAACACCTCTTTTCGTGTGAGCTGTTCTAATTACAGCAGTTCTCCTTCTTCTTTCCCTCCCCGTCCTCGCTGCCGGCATCACAATGCTCCTAACAGACCGGAATCTAAACACAACATTCTTCGACCCTGCCGGCGGTGGGGACCCAATCCTGTATCAGCAC
>VERDE296-22|Microgobius microlepis|CH844-B01|Larvae|
CTTTATTTAGTATTTGGTGCCTGAGCCGGGATGGTGGGGACAGCTTTAAGCCTTCTTATCCGGGCCGAACTAAGCCAACCAGGCGCTCTGCTAGGTGACGACCAGATTTATAATGTGATCGTAACTGCCCATGCGTTTGTAATGATTTTCTTTATAGTAATACCAATTATGATTGGCGGGTTTGGAAACTGACTGGTCCCACTAATGATCGGAGCCCCAGACATGGCCTTCCCTCGAATGAACAACATAAGCTTTTGACTCCTTCCCCCCGCATTTCTCCTCCTCTTAGCATCTTCAGGGGTTGAAGCAGGGGCGGGCACAGGTTGGACAGTATACCCCCCTCTTTCTGGAAATCTGGCCCATGCCGGTGCCTCAGTCGACCTAACTATTTTCTCCCTCCATCTGGCAGGAATCTCATCAATTCTAGGGGCAATCAACTTTATCACCACAATTCTGAACATAAAACCCCCAGCCATTTCTCAGTACCAAACACCTCTTTTCGTGTGATCTGTTCTAATTACAGCAGTTCTCCTTCTTCTTTCCCTCCCCGTCCTCGCTGCCGGCATCACAATGCTCCTAACAGACCGGAATCTAAATACAACATTCTTCGACCCTGCCGGCGGTGGGGACCCAATCCTGTATCAGCAC
>VERDE297-22|Gobiosoma yucatanum|CH844-B02|Larvae|
CTCTATCTAATCTTTGGTGCATGAGCTGGCATAGTCGGCACCGCCCTAAGCCTTTTAATTCGTGCGGAACTCAGCCAACCCGGCGCATTGCTTGGGGACGATCAGATCTATAACGTGATCGTCACTGCCCACGCCTTCGTAATAATTTTCTTTATAGTAATACCAATTATAATTGGAGGCTTTGGGAACTGACTAATCCCCCTAATGATTGGAGCCCCCGATATGGCCTTTCCCCGGATGAACAACATGAGCTTTTGGCTCCTCCCTCCCTCTTTCCTACTACTCCTTGCCTCTTCAGGCGTTGAAGCTGGAGCCGGAACAGGCTGAACTGTTTACCCCCCACTATCAGGGAACTTAGCACACGCCGGGGCATCTGTTGACCTGACAATCTTTTCTCTACACCTCGCCGGAATTTCCTCCATTCTAGGAGCAATTAATTTTATCACCACAATTCTAAACATGAAACCACCCGCTGTTTCACAATACCAAACGCCACTCTTCGTTTGAGCCGTCCTTATTACAGCTGTACTCCTGCTCCTCTCCCTGCCCGTTCTTGCTGCCGGCATCACCATGCTACTCACAGACCGAAACCTCAACACTACTTTCTTTGACCCCGCCGGAGGAGGGGATCCAATTTTATATCAACAC
>VERDE298-22|Lophogobius cyprinoides|CH844-B03|Larvae|BOLD:AAB6671
CTTTATCTCGTATTTGGTGCTTGGGCCGGAATAGTGGGGACCGCACTAAGCCTGTTAATCCGGGCTGAGCTAAGTCAACCTGGAGCCCTCCTAGGAGACGACCAGATTTACAACGTAATCGTAACCGCTCACGCATTCGTTATAATTTTCTTTATAGTAATACCAATCATGATTGGCGGATTTGGAAATTGACTCATTCCGCTAATAGTTGGGGCCCCAGACATGGCCTTCCCTCGTATAAATAACATAAGCTTTTGACTTTTACCCCCCTCCTTCCTACTTCTCCTGGCATCCTCCGGGGTTGAGGCGGGGGCTGGAACCGGATGAACCGTTTACCCCCCTCTAGCAGGCAACCTAGCCCACGCAGGAGCGTCAGTAGACTTAACTATTTTTTCACTTCACCTGGCCGGTATCTCCTCAATCCTAGGCGCAATTAACTTCATTACTACTATCTTGAACATAAAACCCCCCGCTATTTCACAGTACCAAACACCTTTATTCGTCTGAGCTGTCCTAATTACAGCGGTTCTCCTTCTTTTGTCCCTGCCAGTTCTAGCCGCGGGAATCACTATACTCCTCACTGACCGCAACCTCAACACAACCTTCTTTGACCCCGCAGGAGGGGGAGACCCCATCTTGTACCAACAC
>VERDE299-22|Gobiosoma yucatanum|CH844-B04|Larvae|BOLD:ACV0831
CTCTATCTAATCTTTGGTGCATGAGCTGGCATAGTCGGCACCGCCCTAAGCCTTTTAATTCGTGCGGAACTCAGCCAACCCGGCGCATTGCTTGGGGACGATCAGATCTATAACGTGATCGTCACTGCCCACGCCTTCGTAATAATTTTCTTTATAGTAATACCAATTATAATTGGAGGCTTTGGGAACTGACTAGTCCCCCTAATGGTTGGAGCCCCCGATATGGCCTTTCCCCGGATGAACAACATGAGCTTTTGGCTCCTCCCTCCCGCTTTCCTACTACTCCTTGCCTCTTCAGGCGTTGAAGCTGGAGCCGGAACAGGCTGAACTGTTTACCCCCCACTAGCAGGGAACTTAGCACACGCCGGGGCATCTGTTGACCTGACAATCTTTTCTCTACACCTCGCCGGAATTTCCTCCATTTTAGGAGCAATTAATTTTATCACCACAATTCTAAACATGAAACCGCCCGCTGTTTCACAATACCAAACGCCACTCTTCGTTTGAGCCGTCCTTATTACAGCTGTACTCCTGCTCCTCTCCCTGCCCGTTCTTGCTGCCGGCATCACCATGCTACTCACAGACCGAAACCTCAACACTACTTTCTTTGACCCCGCCGGAGGAGGGGATCCAATTTTATATCAACAC
>VERDE300-22|Microgobius microlepis|CH844-B05|Larvae|
CTTTATTTAGTATTTGGTGCCTGAGCCGGGATGGTGGGGACAGCTTTAAGCCTTCTTATCCGGGCCGAACTAAGCCAACCAGGCGCTCTGCTAGGTGACGACCAGATTTATAATGTGATCGTAACTGCCCATGCGTTTGTAATGATTTTCTTTATAGTAATACCAATTATGATTGGCGGGTTTGGAAACTGACTGGTCCCACTAATGATCGGAGCCCCAGACATGGCCTTCCCTCGAATGAACAACATAAGCTTTTGACTCCTTCCCCCCGCATTTCTCCTCCTCTTAGCATCTTCAGGGGTTGAAGCAGGGGCGGGCACAGGTTGGACAGTATACCCCCCTCTTTCTGGAAATCTGGCCCATGCCGGTGCCTCAGTCGACCTAACTATTTTCTCCCTCCATCTGGCAGGAATCTCATCAATTCTAGGGGCAATCAACTTTATCACCACAATTCTGAACATAAAACCCCCAGCCATTTCTCAGTACCAAACACCTCTTTTCGTGTGATCTGTTCTAATTACAGCAGTTCTCCTTCTTCTTTCCCTCCCCGTCCTCGCTGCCGGCATCACAATGCTCCTAACAGACCGGAATCTAAATACAACATTCTTCGACCCTGCCGGCGGTGGGGACCCAATCCTGTATCAGCAC
>VERDE301-22|Gobiosoma yucatanum|CH844-B06|Larvae|
CTCTATCTAATCTTTGGTGCATGAGCTGGCATAGTCGGCACCGCCCTAAGCCTTTTAATTCGTGCGGAACTCAGCCAACCCGGCGCATTGCTTGGGGACGATCAGATCTATAACGTGATCGTCACTGCCCACGCCTTCGTAATAATTTTCTTTATAGTAATACCAATTATAATTGGAGGCTTTGGGAACTGACTAATCCCCCTAATGATTGGAGCCCCCGATATGGCCTTTCCCCGGATGAACAACATGAGCTTTTGGCTCCTCCCTCCCTCTTTCCTACTACTCCTTGCCTCTTCAGGCGTTGAAGCTGGAGCCGGAACAGGCTGAACTGTTTACCCCCCACTATCAGGGAACTTAGCACACGCCGGGGCATCTGTTGACCTGACAATCTTTTCTCTACACCTCGCCGGAATTTCCTCCATTCTAGGAGCAATTAATTTTATCACCACAATTCTAAACATGAAACCACCCGCTGTTTCACAATACCAAACGCCACTCTTCGTTTGAGCCGTCCTTATTACAGCTGTACTCCTGCTCCTCTCCCTGCCCGTTCTTGCTGCCGGCATCACCATGCTACTCACAGACCGAAACCTCAACACTACTTTCTTTGACCCCGCCGGAGGAGGGGATCCAATTTTATATCAACAC
>VERDE302-22|Gobiosoma yucatanum|CH844-B07|Larvae|
CTCTATCTAATCTTTGGTGCATGAGCTGGCATAGTCGGCACCGCCCTAAGCCTTTTAATTCGTGCGGAACTCAGCCAACCCGGCGCATTGCTTGGGGACGATCAGATCTATAACGTGATCGTCACTGCCCACGCCTTCGTAATAATTTTCTTTATAGTAATACCAATTATAATTGGAGGCTTTGGGAACTGACTAATCCCCCTAATGATTGGAGCCCCCGATATGGCCTTTCCCCGGATGAACAACATGAGCTTTTGGCTCCTCCCTCCCTCTTTCCTACTACTCCTTGCCTCTTCAGGCGTTGAAGCTGGAGCCGGAACAGGCTGAACTGTTTACCCCCCACTATCAGGGAACTTAGCACACGCCGGGGCATCTGTTGACCTGACAATCTTTTCTCTACACCTCGCCGGAATTTCCTCCATTCTAGGAGCAATTAATTTTATCACCACAATTCTAAACATGAAACCACCCGCTGTTTCACAATACCAAACGCCACTCTTCGTTTGAGCCGTCCTTATTACAGCTGTACTCCTGCTCCTCTCCCTGCCCGTTCTTGCTGCCGGCATCACCATGCTACTCACAGACCGAAACCTCAACACTACTTTCTTTGACCCCGCCGGAGGAGGGGATCCAATTTTATATCAACAC
>VERDE303-22|Lophogobius cyprinoides|CH844-B08|Larvae|BOLD:AAB6671
CTTTATCTCGTATTTGGTGCTTGGGCCGGAATAGTGGGGACCGCACTAAGCCTGTTAATCCGGGCTGAGCTAAGTCAACCTGGAGCCCTCCTAGGAGACGACCAGATTTACAACGTAATCGTAACCGCTCACGCATTCGTTATAATTTTCTTTATAGTAATACCAATCATGATTGGCGGATTTGGAAATTGACTCATTCCGCTAATAGTTGGGGCCCCAGACATGGCCTTCCCTCGTATAAATAACATAAGCTTTTGACTTTTACCCCCCTCCTTCCTACTTCTCCTGGCATCCTCCGGGGTTGAGGCGGGGGCTGGAACCGGATGAACCGTTTACCCCCCTCTAGCAGGCAACCTAGCCCACGCAGGAGCGTCAGTAGACTTAACTATTTTTTCACTTCACCTGGCCGGTATCTCCTCAATCCTAGGCGCAATTAACTTCATTACTACTATCTTGAACATAAAACCCCCCGCTATTTCACAGTACCAAACACCTTTATTCGTCTGAGCTGTCCTAATTACAGCGGTTCTCCTTCTTTTGTCCCTGCCAGTTCTAGCCGCGGGAATCACTATACTCCTCACTGACCGCAACCTCAACACAACCTTCTTTGACCCCGCAGGAGGGGGAGACCCCATCTTGTACCAACAC
>VERDE304-22|Lophogobius cyprinoides|CH844-B09|Larvae|BOLD:AAB6671
CTTTATCTCGTATTTGGTGCTTGGGCCGGAATAGTGGGGACCGCACTAAGCCTGTTAATCCGGGCTGAGCTAAGTCAACCTGGAGCCCTCCTAGGAGACGACCAGATTTACAACGTAATCGTAACCGCTCACGCATTCGTTATAATTTTCTTTATAGTAATACCAATCATGATTGGCGGATTTGGAAATTGACTCATTCCGCTAATAGTTGGGGCCCCAGACATGGCCTTCCCTCGTATAAATAACATAAGCTTTTGACTTTTACCCCCCTCCTTCCTACTTCTCCTGGCATCCTCCGGGGTTGAGGCGGGGGCTGGAACCGGATGAACCGTTTACCCCCCTCTAGCAGGCAACCTAGCCCACGCAGGAGCGTCAGTAGACTTAACTATTTTTTCACTTCACCTGGCCGGTATCTCCTCAATCCTAGGCGCAATTAACTTCATTACTACTATCTTGAACATAAAACCCCCCGCTATTTCACAGTACCAAACACCTTTATTCGTCTGAGCTGTCCTAATTACAGCGGTTCTCCTTCTTTTGTCCCTGCCAGTTCTAGCCGCGGGAATCACTATACTCCTCACTGACCGCAACCTCAACACAACCTTCTTTGACCCCGCAGGAGGGGGAGACCCCATCTTGTACCAACAC
>VERDE305-22|Lophogobius cyprinoides|CH844-B10|Larvae|BOLD:AAB6671
CTTTATCTCGTATTTGGTGCTTGGGCCGGAATAGTGGGGACCGCACTAAGCCTGTTAATCCGGGCTGAGCTAAGTCAACCTGGAGCCCTCCTAGGAGACGACCAGATTTACAACGTAATCGTAACCGCTCACGCATTCGTTATAATTTTCTTTATAGTAATACCAATCATGATTGGCGGATTTGGAAATTGACTCATTCCGCTAATAGTTGGGGCCCCAGACATGGCCTTCCCTCGTATAAATAACATAAGCTTTTGACTTTTACCCCCCTCCTTCCTACTTCTCCTGGCATCCTCCGGGGTTGAGGCGGGGGCTGGAACCGGATGAACCGTTTACCCCCCTCTAGCAGGCAACCTAGCCCACGCAGGAGCGTCAGTAGACTTAACTATTTTTTCACTTCACCTGGCCGGTATCTCCTCAATCCTAGGCGCAATTAACTTCATTACTACTATCTTGAACATAAAACCCCCCGCTATTTCACAGTACCAAACACCTTTATTCGTCTGAGCTGTCCTAATTACAGCGGTTCTCCTTCTTTTGTCCCTGCCAGTTCTAGCCGCGGGAATCACTATACTCCTCACTGACCGCAACCTCAACACAACCTTCTTTGACCCCGCAGGAGGGGGAGACCCCATCTTGTACCAACAC
>VERDE306-22|Lophogobius cyprinoides|CH844-B11|Larvae|BOLD:AAB6671
CTTTATCTCGTATTTGGTGCTTGGGCCGGAATAGTGGGGACCGCACTAAGCCTGTTAATCCGGGCTGAGCTAAGTCAACCTGGAGCCCTCCTAGGAGACGACCAGATTTACAACGTAATCGTAACCGCTCACGCATTCGTTATAATTTTCTTTATAGTAATACCAATCATGATTGGCGGATTTGGAAATTGACTCATTCCGCTAATAGTTGGGGCCCCAGACATGGCCTTCCCTCGTATAAATAACATAAGCTTTTGACTTTTACCCCCCTCCTTCCTACTTCTCCTGGCATCCTCCGGGGTTGAGGCGGGGGCTGGAACCGGATGAACCGTTTACCCCCCTCTAGCAGGCAACCTAGCCCACGCAGGAGCGTCAGTAGACTTAACTATTTTTTCACTTCACCTGGCCGGTATCTCCTCAATCCTAGGCGCAATTAACTTCATTACTACTATCTTGAACATAAAACCCCCCGCTATTTCACAGTACCAAACACCTTTATTCGTCTGAGCTGTCCTAATTACAGCGGTTCTCCTTCTTTTGTCCCTGCCAGTTCTAGCCGCGGGAATCACTATACTCCTCACTGACCGCAACCTCAACACAACCTTCTTTGACCCCGCAGGAGGGGGAGACCCCATCTTGTACCAACAC
>VERDE307-22|Lophogobius cyprinoides|CH844-B12|Settlement stage|BOLD:AAB6671
CTTTATCTCGTATTTGGTGCTTGGGCCGGAATAGTGGGGACCGCACTAAGCCTGTTAATCCGGGCTGAGCTAAGTCAACCTGGAGCCCTCCTAGGAGACGACCAGATTTACAACGTAATCGTAACCGCTCACGCATTCGTTATAATTTTCTTTATAGTAATACCAATCATGATTGGCGGATTTGGAAATTGACTCATTCCGCTAATAGTTGGGGCCCCAGACATGGCCTTCCCTCGTATAAATAACATAAGCTTTTGACTTTTACCCCCCTCCTTCCTACTTCTCCTGGCATCCTCCGGGGTTGAGGCGGGGGCTGGAACCGGATGAACCGTTTACCCCCCTCTAGCAGGCAACCTAGCCCACGCAGGAGCGTCAGTAGACTTAACTATTTTTTCACTTCACCTGGCCGGTATCTCCTCAATCCTAGGCGCAATTAACTTCATTACTACTATCTTGAACATAAAACCCCCCGCTATTTCACAGTACCAAACACCTTTATTCGTCTGAGCTGTCCTAATTACAGCGGTTCTCCTTCTTTTGTCCCTGCCAGTTCTAGCCGCGGGAATCACTATACTCCTCACTGACCGCAACCTCAACACAACCTTCTTTGACCCCGCAGGAGGGGGAGACCCCATCTTGTACCAACAC
>VERDE349-22|Microgobius microlepis|CH844-F06|Larvae|
CTTTATTTAGTATTTGGTGCCTGAGCCGGGATGGTGGGGACAGCTTTAAGCCTTCTTATCCGGGCCGAACTAAGCCAACCAGGCGCTCTGCTAGGTGACGACCAGATTTATAATGTGATCGTAACTGCCCATGCGTTTGTAATGATTTTCTTTATAGTAATACCAATTATGATTGGCGGGTTTGGAAACTGACTGGTCCCACTAATGATCGGAGCCCCAGACATGGCCTTCCCTCGAATGAACAACATAAGCTTTTGACTCCTTCCCCCCGCATTTCTCCTCCTCTTAGCATCTTCAGGGGTTGAAGCAGGGGCGGGCACAGGTTGGACAGTATACCCCCCTCTTTCTGGAAATCTGGCCCATGCCGGTGCCTCAGTCGACCTAACTATTTTCTCCCTCCATCTGGCAGGAATCTCATCAATTCTAGGGGCAATCAACTTTATCACCACAATTCTGAACATAAAACCCCCAGCCATTTCTCAGTACCAAACACCTCTTTTCGTGTGATCTGTTCTAATTACAGCAGTTCTCCTTCTTCTTTCCCTCCCCGTCCTCGCTGCCGGCATCACAATGCTCCTAACAGACCGGAATCTAAATACAACATTCTTCGACCCTGCCGGCGGTGGGGACCCAATCCTGTATCAGCAC
>VERDE350-22|Microgobius microlepis|CH844-F07|Larvae|
CTTTATTTAGTATTTGGTGCCTGAGCCGGGATGGTGGGGACAGCTTTAAGCCTTCTTATCCGGGCCGAACTAAGCCAACCAGGCGCTCTGCTAGGTGACGACCAGATTTATAATGTGATCGTAACTGCCCATGCGTTTGTAATGATTTTCTTTATAGTAATACCAATTATGATTGGCGGGTTTGGAAACTGACTGGTCCCACTAATGATCGGAGCCCCAGACATGGCCTTCCCTCGAATGAACAACATAAGCTTTTGACTCCTTCCCCCCGCATTTCTCCTCCTCTTAGCATCTTCAGGGGTTGAAGCAGGGGCGGGCACAGGTTGGACAGTATACCCCCCTCTTTCTGGAAATCTGGCCCATGCCGGTGCCTCAGTCGACCTAACTATTTTCTCCCTCCATCTGGCAGGAATCTCATCAATTCTAGGGGCAATCAACTTTATCACCACAATTCTGAACATAAAACCCCCAGCCATTTCTCAGTACCAAACACCTCTTTTCGTGTGATCTGTTCTAATTACAGCAGTTCTCCTTCTTCTTTCCCTCCCCGTCCTCGCTGCCGGCATCACAATGCTCCTAACAGACCGGAATCTAAATACAACATTCTTCGACCCTGCCGGCGGTGGGGACCCAATCCTGTATCAGCAC
>VERDE351-22|Microgobius microlepis|CH844-F08|Larvae|
CTTTATTTAGTATTTGGTGCCTGAGCCGGGATGGTGGGGACAGCTTTAAGCCTTCTTATCCGGGCCGAACTAAGCCAACCAGGCGCTCTGCTAGGTGACGACCAGATTTATAATGTGATCGTAACTGCCCATGCGTTTGTAATGATTTTCTTTATAGTAATACCAATTATGATTGGCGGGTTTGGAAACTGACTGGTCCCACTAATGATCGGAGCCCCAGACATGGCCTTCCCTCGAATGAACAACATAAGCTTTTGACTCCTTCCCCCCGCATTTCTCCTCCTCTTAGCATCTTCAGGGGTTGAAGCAGGGGCGGGCACAGGTTGGACAGTATACCCCCCTCTTTCTGGAAATCTGGCCCATGCCGGTGCCTCAGTCGACCTAACTATTTTCTCCCTCCATCTGGCAGGAATCTCATCAATTCTAGGGGCAATCAACTTTATCACCACAATTCTGAACATAAAACCCCCAGCCATTTCTCAGTACCAAACACCTCTTTTCGTGTGATCTGTTCTAATTACAGCAGTTCTCCTTCTTCTTTCCCTCCCCGTCCTCGCTGCCGGCATCACAATGCTCCTAACAGACCGGAATCTAAATACAACATTCTTCGACCCTGCCGGCGGTGGGGACCCAATCCTGTATCAGCAC
>VERDE352-22|Microgobius microlepis|CH844-F09|Larvae|
CTTTATTTAGTATTTGGTGCCTGAGCCGGGATGGTGGGGACAGCTTTAAGCCTTCTTATCCGGGCCGAACTAAGCCAACCAGGCGCTCTGCTAGGTGACGACCAGATTTATAATGTGATCGTAACTGCCCATGCGTTTGTAATGATTTTCTTTATAGTAATACCAATTATGATTGGCGGGTTTGGAAACTGACTGGTCCCACTAATGATCGGAGCCCCAGACATGGCCTTCCCTCGAATGAACAACATAAGCTTTTGACTCCTTCCCCCCGCATTTCTCCTCCTCTTAGCATCTTCAGGGGTTGAAGCAGGGGCGGGCACAGGTTGGACAGTATACCCCCCTCTTTCTGGAAATCTGGCCCATGCCGGTGCCTCAGTCGACCTAACTATTTTCTCCCTCCATCTGGCAGGAATCTCATCAATTCTAGGGGCAATCAACTTTATCACCACAATTCTGAACATAAAACCCCCAGCCATTTCTCAGTACCAAACACCTCTTTTCGTGTGATCTGTTCTAATTACAGCAGTTCTCCTTCTTCTTTCCCTCCCCGTCCTCGCTGCCGGCATCACAATGCTCCTAACAGACCGGAATCTAAATACAACATTCTTCGACCCTGCCGGCGGTGGGGACCCAATCCTGTATCAGCAC
>VERDE353-22|Microgobius microlepis|CH844-F10|Larvae|
CTTTATTTAGTATTTGGTGCCTGAGCCGGGATGGTGGGGACAGCTTTAAGCCTTCTTATCCGGGCCGAACTAAGCCAACCAGGCGCTCTGCTAGGTGACGACCAGATTTATAATGTGATCGTAACTGCCCATGCGTTTGTAATGATTTTCTTTATAGTAATACCAATTATGATTGGCGGGTTTGGAAACTGACTGGTCCCACTAATGATCGGAGCCCCAGACATGGCCTTCCCTCGAATGAACAACATAAGCTTTTGACTCCTTCCCCCCGCATTTCTCCTCCTCTTAGCATCTTCAGGGGTTGAAGCAGGGGCGGGCACAGGTTGGACAGTATACCCCCCTCTTTCTGGAAATCTGGCCCATGCCGGTGCCTCAGTCGACCTAACTATTTTCTCCCTCCATCTGGCAGGAATCTCATCAATTCTAGGGGCAATCAACTTTATCACCACAATTCTGAACATAAAACCCCCAGCCATTTCTCAGTACCAAACACCTCTTTTCGTGTGAGCTGTTCTAATTACAGCAGTTCTCCTTCTTCTTTCCCTCCCCGTCCTCGCTGCCGGCATCACAATGCTCCTAACAGACCGGAATCTAAACACAACATTCTTCGACCCTGCCGGCGGTGGGGACCCAATCCTGTATCAGCAC
>VERDE354-22|Microgobius microlepis|CH844-F11|Larvae|
CTTTATTTAGTATTTGGTGCCTGAGCCGGGATGGTGGGGACAGCTTTAAGCCTTCTTATCCGGGCCGAACTAAGCCAACCAGGCGCTCTGCTAGGTGACGACCAGATTTATAATGTGATCGTAACTGCCCATGCGTTTGTAATGATTTTCTTTATAGTAATACCAATTATGATTGGCGGGTTTGGAAACTGACTGATCCCACTAATGATCGGAGCCCCAGACATGGCCTTCCCTCGAATGAACAACATAAGCTTTTGACTCCTTCCCCCCGCATTTCTCCTCCTCTTAGCGTCTTCAGGGGTTGAAGCAGGGGCGGGCACAGGTTGGACAGTATACCCCCCTCTTTCTGGAAATCTGGCCCATGCCGGTGCCTCAGTCGACCTAACTATTTTCTCCCTCCATCTGGCAGGAATCTCATCAATTCTAGGGGCAATCAACTTTATCACCACAATTCTGAACATAAAACCCCCAGCCATTTCTCAGTACCAAACACCTCTTTTCGTGTGAGCTGTTCTAATTACAGCAGTTCTCCTTCTTCTTTCCCTGCCCGTCCTCGCTGCCGGCATCACAATGCTCCTAACAGACCGGAATCTAAATACAACATTCTTCGACCCTGCCGGCGGTGGGGACCCAATCCTGTATCAGCAC
>VERDE355-22|Microgobius microlepis|CH844-F12|Larvae|
CTTTATTTAGTATTTGGTGCCTGAGCCGGGATGGTGGGGACAGCTTTAAGCCTTCTTATCCGGGCCGAACTAAGCCAACCAGGCGCTCTGCTAGGTGACGACCAGATTTATAATGTGATCGTAACTGCCCATGCGTTTGTAATGATTTTCTTTATAGTAATACCAATTATGATTGGCGGGTTTGGAAACTGACTGGTCCCACTAATGATCGGAGCCCCAGACATGGCCTTCCCTCGAATGAACAACATAAGCTTTTGACTCCTTCCCCCCGCATTTCTCCTCCTCTTAGCATCTTCAGGGGTTGAAGCAGGGGCGGGCACAGGTTGGACAGTATACCCCCCTCTTTCTGGAAATCTGGCCCATGCCGGTGCCTCAGTCGACCTAACTATTTTCTCCCTCCATCTGGCAGGAATCTCATCAATTCTAGGGGCAATCAACTTTATCACCACAATTCTGAACATAAAACCCCCAGCCATTTCTCAGTACCAAACACCTCTTTTCGTGTGATCTGTTCTAATTACAGCAGTTCTCCTTCTTCTTTCCCTCCCCGTCCTCGCTGCCGGCATCACAATGCTCCTAACAGACCGGAATCTAAATACAACATTCTTCGACCCTGCCGGCGGTGGGGACCCAATCCTGTATCAGCAC
>VERDE356-22|Microgobius microlepis|CH844-G01|Larvae|
CTTTATTTAGTATTTGGTGCCTGAGCCGGGATGGTGGGGACAGCTTTAAGCCTTCTTATCCGGGCCGAACTAAGCCAACCAGGCGCTCTGCTAGGTGACGACCAGATTTATAATGTGATCGTAACTGCCCATGCGTTTGTAATGATTTTCTTTATAGTAATACCAATTATGATTGGCGGGTTTGGAAACTGACTGGTCCCACTAATGATCGGAGCCCCAGACATGGCCTTCCCTCGAATGAACAACATAAGCTTTTGACTCCTTCCCCCCGCATTTCTCCTCCTCTTAGCATCTTCAGGGGTTGAAGCAGGGGCGGGCACAGGTTGGACAGTATACCCCCCTCTTTCTGGAAATCTGGCCCATGCCGGTGCCTCAGTCGACCTAACTATTTTCTCCCTCCATCTGGCAGGAATCTCATCAATTCTAGGGGCAATCAACTTTATCACCACAATTCTGAACATAAAACCCCCAGCCATTTCTCAGTACCAAACACCTCTTTTCGTGTGATCTGTTCTAATTACAGCAGTTCTCCTTCTTCTTTCCCTCCCCGTCCTCGCTGCCGGCATCACAATGCTCCTAACAGACCGGAATCTAAATACAACATTCTTCGACCCTGCCGGCGGTGGGGACCCAATCCTGTATCAGCAC
>VERDE357-22|Microgobius microlepis|CH844-G02|Larvae|
CTTTATTTAGTATTTGGTGCCTGAGCCGGGATGGTGGGGACAGCTTTAAGCCTTCTTATCCGGGCCGAACTAAGCCAACCAGGCGCTCTGCTAGGTGACGACCAGATTTATAATGTGATCGTAACTGCCCATGCGTTTGTAATGATTTTCTTTATAGTAATACCAATTATGATTGGCGGGTTTGGAAACTGACTGGTCCCACTAATGATCGGAGCCCCAGACATGGCCTTCCCTCGAATGAACAACATAAGCTTTTGACTCCTTCCCCCCGCATTTCTCCTCCTCTTAGCATCTTCAGGGGTTGAAGCAGGGGCGGGCACAGGTTGGACAGTATACCCCCCTCTTTCTGGAAATCTGGCCCATGCCGGTGCCTCAGTCGACCTAACTATTTTCTCCCTCCATCTGGCAGGAATCTCATCAATTCTAGGGGCAATCAACTTTATCACCACAATTCTGAACATAAAACCCCCAGCCATTTCTCAGTACCAAACACCTCTTTTCGTGTGATCTGTTCTAATTACAGCAGTTCTCCTTCTTCTTTCCCTCCCCGTCCTCGCTGCCGGCATCACAATGCTCCTAACAGACCGGAATCTAAATACAACATTCTTCGACCCTGCCGGCGGTGGGGACCCAATCCTGTATCAGCAC
>VERDE358-22|Microgobius microlepis|CH844-G03|Larvae|
CTTTATTTAGTATTTGGTGCCTGAGCCGGGATGGTGGGGACAGCTTTAAGCCTTCTTATCCGGGCCGAACTAAGCCAACCAGGCGCTCTGCTAGGTGACGACCAGATTTATAATGTGATCGTAACTGCCCATGCGTTTGTAATGATTTTCTTTATAGTAATACCAATTATGATTGGCGGGTTTGGAAACTGACTGGTCCCACTAATGATCGGAGCCCCAGACATGGCCTTCCCTCGAATGAACAACATAAGCTTTTGACTCCTTCCCCCCGCATTTCTCCTCCTCTTAGCATCTTCAGGGGTTGAAGCAGGGGCGGGCACAGGTTGGACAGTATACCCCCCTCTTTCTGGAAATCTGGCCCATGCCGGTGCCTCAGTCGACCTAACTATTTTCTCCCTCCATCTGGCAGGAATCTCATCAATTCTAGGGGCAATCAACTTTATCACCACAATTCTGAACATAAAACCCCCAGCCATTTCTCAGTGCCAAACACCTCTTTTCGTGTGATCTGTTCTAATTACAGCAGTTCTCCTTCTTCTTTCCCTCCCCGTCCTCGCTGCCGGCATCACAATGCTCCTAACAGACCGGAATCTAAATACAACATTCTTCGACCCTGCCGGCGGTGGGGACCCAATCCTGTATCAGCAC
>VERDE359-22|Microgobius microlepis|CH844-G04|Larvae|
CTTTATTTAGTATTTGGTGCCTGAGCCGGGATGGTGGGGACAGCTTTAAGCCTTCTTATCCGGGCCGAACTAAGCCAACCAGGCGCTCTGCTAGGTGACGACCAGATTTATAATGTGATCGTAACTGCCCATGCGTTTGTAATGATTTTCTTTATAGTAATACCAATTATGATTGGCGGGTTTGGAAACTGACTGGTCCCACTAATGATCGGAGCCCCAGACATGGCCTTCCCTCGAATGAACAACATAAGCTTTTGACTCCTTCCCCCCGCATTTCTCCTCCTCTTAGCATCTTCAGGGGTTGAAGCAGGGGCGGGCACAGGTTGGACAGTATACCCCCCTCTTTCTGGAAATCTGGCCCATGCCGGTGCCTCAGTCGACCTAACTATTTTCTCCCTCCATCTGGCAGGAATCTCATCAATTCTAGGGGCAATCAACTTTATCACCACAATTCTGAACATAAAACCCCCAGCCATTTCTCAGTACCAAACACCTCTTTTCGTGTGATCTGTTCTAATTACAGCAGTTCTCCTTCTTCTTTCCCTCCCCGTCCTCGCTGCCGGCATCACAATGCTCCTAACAGACCGGAATCTAAATACAACATTCTTCGACCCTGCCGGCGGTGGGGACCCAATCCTGTATCAGCAC
>VERDE360-22|Microgobius microlepis|CH844-G05|Larvae|
CTTTATTTAGTATTTGGTGCCTGAGCCGGGATGGTGGGGACAGCTTTAAGCCTTCTTATCCGGGCCGAACTAAGCCAACCAGGCGCTCTGCTAGGTGACGACCAGATTTATAATGTGATCGTAACTGCCCATGCGTTTGTAATGATTTTCTTTATAGTAATACCAATTATGATTGGCGGGTTTGGAAACTGACTGATCCCACTAATGATCGGAGCCCCAGACATGGCCTTCCCTCGAATGAACAACATAAGCTTTTGACTCCTTCCCCCCGCATTTCTCCTCCTCTTAGCGTCTTCAGGGGTTGAAGCAGGGGCGGGCACAGGTTGGACAGTATACCCCCCTCTTTCTGGAAATCTGGCCCATGCCGGTGCCTCAGTCGACCTAACTATTTTCTCCCTCCATCTGGCAGGAATCTCATCAATTCTAGGGGCAATCAACTTTATCACCACAATTCTGAACATAAAACCCCCAGCCATTTCTCAGTACCAAACACCTCTTTTCGTGTGAGCTGTTCTAATTACAGCAGTTCTCCTTCTTCTTTCCCTGCCCGTCCTCGCTGCCGGCATCACAATGCTCCTAACAGACCGGAATCTAAATACAACATTCTTCGACCCTGCCGGCGGTGGGGACCCAATCCTGTATCAGCAC
>VERDE361-22|Microgobius microlepis|CH844-G06|Larvae|
CTTTATTTAGTATTTGGTGCCTGAGCCGGGATGGTGGGGACAGCTTTAAGCCTTCTTATCCGGGCCGAACTAAGCCAACCAGGCGCTCTGCTAGGTGACGACCAGATTTATAATGTGATCGTAACTGCCCATGCGTTTGTAATGATTTTCTTTATAGTAATACCAATTATGATTGGCGGGTTTGGAAACTGACTGGTCCCACTAATGATCGGAGCCCCAGACATGGCCTTCCCTCGAATGAACAACATAAGCTTTTGACTCCTTCCCCCCTCATTTCTCCTCCTCTTAGCATCTTCAGGGGTTGAAGCAGGGGCGGGCACAGGTTGGACAGTATACCCCCCTCTTTCTGGAAATCTGGCCCATGCCGGTGCCTCAGTCGACCTAACTATTTTCTCCCTCCATCTGGCAGGAATCTCATCAATTCTAGGGGCAATCAACTTTATCACCACAATTCTGAACATAAAACCCCCAGCCATTTCTCAGTACCAAACACCTCTTTTCGTGTGAGCTGTTCTAATTACAGCAGTTCTCCTTCTTCTTTCCCTCCCCGTCCTCGCTGCCGGCATCACAATGCTCCTAACAGACCGGAATCTAAACACAACATTCTTCGACCCTGCCGGCGGTGGGGACCCAATCCTGTATCAGCAC
>VERDE362-22|Microgobius microlepis|CH844-G07|Larvae|
CTTTATTTAGTATTTGGTGCCTGAGCCGGGATGGTGGGGACAGCTTTAAGCCTTCTTATCCGGGCCGAACTAAGCCAACCAGGCGCTCTGCTAGGTGACGACCAGATTTATAATGTGATCGTAACTGCCCATGCGTTTGTAATGATTTTCTTTATAGTAATACCAATTATGATTGGCGGGTTTGGAAACTGACTGGTCCCACTAATGATCGGAGCCCCAGACATGGCCTTCCCTCGAATGAACAACATAAGCTTTTGACTCCTTCCCCCCTCATTTCTCCTCCTCTTAGCATCTTCAGGGGTTGAAGCAGGGGCGGGCACAGGTTGGACAGTATACCCCCCTCTTTCTGGAAATCTGGCCCATGCCGGTGCCTCAGTCGACCTAACTATTTTCTCCCTCCATCTGGCAGGAATCTCATCAATTCTAGGGGCAATCAACTTTATCACCACAATTCTGAACATAAAACCCCCAGCCATTTCTCAGTACCAAACACCTCTTTTCGTGTGAGCTGTTCTAATTACAGCAGTTCTCCTTCTTCTTTCCCTCCCCGTCCTCGCTGCCGGCATCACAATGCTCCTAACAGACCGGAATCTAAACACAACATTCTTCGACCCTGCCGGCGGTGGGGACCCAATCCTGTATCAGCAC
>VERDE363-22|Microgobius microlepis|CH844-G08|Larvae|
CTTTATTTAGTATTTGGTGCCTGAGCCGGGATGGTGGGGACAGCTTTAAGCCTTCTTATCCGGGCCGAACTAAGCCAACCAGGCGCTCTGCTAGGTGACGACCAGATTTATAATGTGATCGTAACTGCCCATGCGTTTGTAATGATTTTCTTTATAGTAATACCAATTATGATTGGCGGGTTTGGAAACTGACTGGTCCCACTAATGATCGGAGCCCCAGACATGGCCTTCCCTCGAATGAACAACATAAGCTTTTGACTCCTTCCCCCCTCATTTCTCCTCCTCTTAGCATCTTCAGGGGTTGAAGCAGGGGCGGGCACAGGTTGGACAGTATACCCCCCTCTTTCTGGAAATCTGGCCCATGCCGGTGCCTCAGTCGACCTAACTATTTTCTCCCTCCATCTGGCAGGAATCTCATCAATTCTAGGGGCAATCAACTTTATCACCACAATTCTGAACATAAAACCCCCAGCCATTTCTCAGTACCAAACACCTCTTTTCGTGTGAGCTGTTCTAATTACAGCAGTTCTCCTTCTTCTTTCCCTCCCCGTCCTCGCTGCCGGCATCACAATGCTCCTAACAGACCGGAATCTAAACACAACATTCTTCGACCCTGCCGGCGGTGGGGACCCAATCCTGTATCAGCAC
>VERDE365-22|Microgobius microlepis|CH844-G10|Larvae|
CTTTATTTAGTATTTGGTGCCTGAGCCGGGATGGTGGGGACAGCTTTAAGCCTTCTTATCCGGGCCGAACTAAGCCAACCAGGCGCTCTGCTAGGTGACGACCAGATTTATAATGTGATCGTAACTGCCCATGCGTTTGTAATGATTTTCTTTATAGTAATACCAATTATGATTGGCGGGTTTGGAAACTGACTGGTCCCACTAATGATCGGAGCCCCAGACATGGCCTTCCCTCGAATGAACAACATAAGCTTTTGACTCCTTCCCCCCGCATTTCTCCTCCTCTTAGCATCTTCAGGGGTTGAAGCAGGGGCGGGCACAGGTTGGACAGTATACCCCCCTCTTTCTGGAAATCTGGCCCATGCCGGTGCCTCAGTCGACCTAACTATTTTCTCCCTCCATCTGGCAGGAATCTCATCAATTCTAGGGGCAATCAACTTTATCACCACAATTCTGAACATAAAACCCCCAGCCATTTCTCAGTACCAAACACCTCTTTTCGTGTGATCTGTTCTAATTACAGCAGTTCTCCTTCTTCTTTCCCTCCCCGTCCTCGCTGCCGGCATCACAATGCTCCTAACAGACCGGAATCTAAATACAACATTCTTCGACCCTGCCGGCGGTGGGGACCCAATCCTGTATCAGCAC
>VERDE367-22|Microgobius microlepis|CH844-G12|Larvae|
CTTTATTTAGTATTTGGTGCCTGAGCCGGGATGGTGGGGACAGCTTTAAGCCTTCTTATCCGGGCCGAACTAAGCCAACCAGGCGCTCTGCTAGGTGACGACCAGATTTATAATGTGATCGTAACTGCCCATGCGTTTGTAATGATTTTCTTTATAGTAATACCAATTATGATTGGCGGGTTTGGAAACTGACTGGTCCCACTAATGATCGGAGCCCCAGACATGGCCTTCCCTCGAATGAACAACATAAGCTTTTGACTCCTTCCCCCCTCATTTCTCCTCCTCTTAGCATCTTCAGGGGTTGAAGCAGGGGCGGGCACAGGTTGGACAGTATACCCCCCTCTTTCTGGAAATCTGGCCCATGCCGGTGCCTCAGTCGACCTAACTATTTTCTCCCTCCATCTGGCAGGAATCTCATCAATTCTAGGGGCAATCAACTTTATCACCACAATTCTGAACATAAAACCCCCAGCCATTTCTCAGTACCAAACACCTCTTTTCGTGTGAGCTGTTCTAATTACAGCAGTTCTCCTTCTTCTTTCCCTCCCCGTCCTCGCTGCCGGCATCACAATGCTCCTAACAGACCGGAATCTAAACACAACATTCTTCGACCCTGCCGGCGGTGGGGACCCAATCCTGTATCAGCAC
>VERDE368-22|Microgobius microlepis|CH844-H01|Larvae|
CTTTATTTAGTATTTGGTGCCTGAGCCGGGATGGTGGGGACAGCTTTAAGCCTTCTTATCCGGGCCGAACTAAGCCAACCAGGCGCTCTGCTAGGTGACGACCAGATTTATAATGTGATCGTAACTGCCCATGCGTTTGTAATGATTTTCTTTATAGTAATACCAATTATGATTGGCGGGTTTGGAAACTGACTGGTCCCACTAATGATCGGAGCCCCAGACATGGCCTTCCCTCGAATGAACAACATAAGCTTTTGACTCCTTCCCCCCGCATTTCTCCTCCTCTTAGCATCTTCAGGGGTTGAAGCAGGGGCGGGCACAGGTTGGACAGTATACCCCCCTCTTTCTGGAAATCTGGCCCATGCCGGTGCCTCAGTCGACCTAACTATTTTCTCCCTCCATCTGGCAGGAATCTCATCAATTCTAGGGGCAATCAACTTTATCACCACAATTCTGAACATAAAACCCCCAGCCATTTCTCAGTACCAAACACCTCTTTTCGTGTGATCTGTTCTAATTACAGCAGTTCTCCTTCTTCTTTCCCTCCCCGTCCTCGCTGCCGGCATCACAATGCTCCTAACAGACCGGAATCTAAATACAACATTCTTCGACCCTGCCGGCGGTGGGGACCCAATCCTGTATCAGCAC
>VERDE369-22|Microgobius microlepis|CH844-H02|Larvae|
CTTTATTTAGTATTTGGTGCCTGAGCCGGGATGGTGGGGACAGCTTTAAGCCTTCTTATCCGGGCCGAACTAAGCCAACCAGGCGCTCTGCTAGGTGACGACCAGATTTATAATGTGATCGTAACTGCCCATGCGTTTGTAATGATTTTCTTTATAGTAATACCAATTATGATTGGCGGGTTTGGAAACTGACTGGTCCCACTAATGATCGGAGCCCCAGACATGGCCTTCCCTCGAATGAACAACATAAGCTTTTGACTCCTTCCCCCCGCATTTCTCCTCCTCTTAGCATCTTCAGGGGTTGAAGCAGGGGCGGGCACAGGTTGGACAGTATACCCCCCTCTTTCTGGAAATCTGGCCCATGCCGGTGCCTCAGTCGACCTAACTATTTTCTCCCTCCATCTGGCAGGAATCTCATCAATTCTAGGGGCAATCAACTTTATCACCACAATTCTGAACATAAAACCCCCAGCCATTTCTCAGTACCAAACACCTCTTTTCGTGTGATCTGTTCTAATTACAGCAGTTCTCCTTCTTCTTTCCCTCCCCGTCCTCGCTGCCGGCATCACAATGCTCCTAACAGACCGGAATCTAAATACAACATTCTTCGACCCTGCCGGCGGTGGGGACCCAATCCTGTATCAGCAC
>VERDE370-22|Microgobius microlepis|CH844-H03|Larvae|
CTTTATTTAGTATTTGGTGCCTGAGCCGGGATGGTGGGGACAGCTTTAAGCCTTCTTATCCGGGCCGAACTAAGCCAACCAGGCGCTCTGCTAGGTGACGACCAGATTTATAATGTGATCGTAACTGCCCATGCGTTTGTAATGATTTTCTTTATAGTAATACCAATTATGATTGGCGGGTTTGGAAACTGACTGGTCCCACTAATGATCGGAGCCCCAGACATGGCCTTCCCTCGAATGAACAACATAAGCTTTTGACTCCTTCCCCCCGCATTTCTCCTCCTCTTAGCATCTTCAGGGGTTGAAGCAGGGGCGGGCACAGGTTGGACAGTATACCCCCCTCTTTCTGGAAATCTGGCCCATGCCGGTGCCTCAGTCGACCTAACTATTTTCTCCCTCCATCTGGCAGGAATCTCATCAATTCTAGGGGCAATCAACTTTATCACCACAATTCTGAACATAAAACCCCCAGCCATTTCTCAGTACCAAACACCTCTTTTCGTGTGATCTGTTCTAATTACAGCAGTTCTCCTTCTTCTTTCCCTCCCCGTCCTCGCTGCCGGCATCACAATGCTCCTAACAGACCGGAATCTAAATACAACATTCTTCGACCCTGCCGGCGGTGGGGACCCAATCCTGTATCAGCAC
>VERDE371-22|Microgobius microlepis|CH844-H04|Larvae|
CTTTATTTAGTATTTGGTGCCTGAGCCGGGATGGTGGGGACAGCTTTAAGCCTTCTTATCCGGGCCGAACTAAGCCAACCAGGCGCTCTGCTAGGTGACGACCAGATTTATAATGTGATCGTAACTGCCCATGCGTTTGTAATGATTTTCTTTATAGTAATACCAATTATGATTGGCGGGTTTGGAAACTGACTGGTCCCACTAATGATCGGAGCCCCAGACATGGCCTTCCCTCGAATGAACAACATAAGCTTTTGACTCCTTCCCCCCTCATTTCTCCTCCTCTTAGCATCTTCAGGGGTTGAAGCAGGGGCGGGCACAGGTTGGACAGTATACCCCCCTCTTTCTGGAAATCTGGCCCATGCCGGTGCCTCAGTCGACCTAACTATTTTCTCCCTCCATCTGGCAGGAATCTCATCAATTCTAGGGGCAATCAACTTTATCACCACAATTCTGAACATAAAACCCCCAGCCATTTCTCAGTACCAAACACCTCTTTTCGTGTGAGCTGTTCTAATTACAGCAGTTCTCCTTCTTCTTTCCCTCCCCGTCCTCGCTGCCGGCATCACAATGCTCCTAACAGACCGGAATCTAAACACAACATTCTTCGACCCTGCCGGCGGTGGGGACCCAATCCTGTATCAGCAC
>VERDE372-22|Microgobius microlepis|CH844-H05|Larvae|
CTTTATTTAGTATTTGGTGCCTGAGCCGGGATGGTGGGGACAGCTTTAAGCCTTCTTATCCGGGCCGAACTAAGCCAACCAGGCGCTCTGCTAGGTGACGACCAGATTTATAATGTGATCGTAACTGCCCATGCGTTTGTAATGATTTTCTTTATAGTAATACCAATTATGATTGGCGGGTTTGGAAACTGACTGGTCCCACTAATGATCGGAGCCCCAGACATGGCCTTCCCTCGAATGAACAACATAAGCTTTTGACTCCTTCCCCCCGCATTTCTCCTCCTCTTAGCATCTTCAGGGGTTGAAGCAGGGGCGGGCACAGGTTGGACAGTATACCCCCCTCTTTCTGGAAATCTGGCCCATGCCGGTGCCTCAGTCGACCTAACTATTTTCTCCCTCCATCTGGCAGGAATCTCATCAATTCTAGGGGCAATCAACTTTATCACCACAATTCTGAACATAAAACCCCCAGCCATTTCTCAGTACCAAACACCTCTTTTCGTGTGATCTGTTCTAATTACAGCAGTTCTCCTTCTTCTTTCCCTCCCCGTCCTCGCTGCCGGCATCACAATGCTCCTAACAGACCGGAATCTAAATACAACATTCTTCGACCCTGCCGGCGGTGGGGACCCAATCCTGTATCAGCAC
>VERDE373-22|Microgobius microlepis|CH844-H06|Larvae|
CTTTATTTAGTATTTGGTGCCTGAGCCGGGATGGTGGGGACAGCTTTAAGCCTTCTTATCCGGGCCGAACTAAGCCAACCAGGCGCTCTGCTAGGTGACGACCAGATTTATAATGTGATCGTAACTGCCCATGCGTTTGTAATGATTTTCTTTATAGTAATACCAATTATGATTGGCGGGTTTGGAAACTGACTGGTCCCACTAATGATCGGAGCCCCAGACATGGCCTTCCCTCGAATGAACAACATAAGCTTTTGACTCCTTCCCCCCTCATTTCTCCTCCTCTTAGCATCTTCAGGGGTTGAAGCAGGGGCGGGCACAGGTTGGACAGTATACCCCCCTCTTTCTGGAAATCTGGCCCATGCCGGTGCCTCAGTCGACCTAACTATTTTCTCCCTCCATCTGGCAGGAATCTCATCAATTCTAGGGGCAATCAACTTTATCACCACAATTCTGAACATAAAACCCCCAGCCATTTCTCAGTACCAAACACCTCTTTTCGTGTGAGCTGTTCTAATTACAGCAGTTCTCCTTCTTCTTTCCCTCCCCGTCCTCGCTGCCGGCATCACAATGCTCCTAACAGACCGGAATCTAAACACAACATTCTTCGACCCTGCCGGCGGTGGGGACCCAATCCTGTATCAGCAC
>VERDE374-22|Microgobius microlepis|CH844-H07|Larvae|
CTTTATTTAGTATTTGGTGCCTGAGCCGGGATGGTGGGGACAGCTTTAAGCCTTCTTATCCGGGCCGAACTAAGCCAACCAGGCGCTCTGCTAGGTGACGACCAGATTTATAATGTGATCGTAACTGCCCATGCGTTTGTAATGATTTTCTTTATAGTAATACCAATTATGATTGGCGGGTTTGGAAACTGACTGGTCCCACTAATGATCGGAGCCCCAGACATGGCCTTCCCTCGAATGAACAACATAAGCTTTTGACTCCTTCCCCCCGCATTTCTCCTCCTCTTAGCATCTTCAGGGGTTGAAGCAGGGGCGGGCACAGGTTGGACAGTATACCCCCCTCTTTCTGGAAATCTGGCCCATGCCGGTGCCTCAGTCGACCTAACTATTTTCTCCCTCCATCTGGCAGGAATCTCATCAATTCTAGGGGCAATCAACTTTATCACCACAATTCTGAACATAAAACCCCCAGCCATTTCTCAGTACCAAACACCTCTTTTCGTGTGATCTGTTCTAATTACAGCAGTTCTCCTTCTTCTTTCCCTCCCCGTCCTCGCTGCCGGCATCACAATGCTCCTAACAGACCGGAATCTAAATACAACATTCTTCGACCCTGCCGGCGGTGGGGACCCAATCCTGTATCAGCAC
>VERDE375-22|Microgobius microlepis|CH844-H08|Larvae|
CTTTATTTAGTATTTGGTGCCTGAGCCGGGATGGTGGGGACAGCTTTAAGCCTTCTTATCCGGGCCGAACTAAGCCAACCAGGCGCTCTGCTAGGTGACGACCAGATTTATAATGTGATCGTAACTGCCCATGCGTTTGTAATGATTTTCTTTATAGTAATACCAATTATGATTGGCGGGTTTGGAAACTGACTGGTCCCACTAATGATCGGAGCCCCAGACATGGCCTTCCCTCGAATGAACAACATAAGCTTTTGACTCCTTCCCCCCTCATTTCTCCTCCTCTTAGCATCTTCAGGGGTTGAAGCAGGGGCGGGCACAGGTTGGACAGTATACCCCCCTCTTTCTGGAAATCTGGCCCATGCCGGTGCCTCAGTCGACCTAACTATTTTCTCCCTCCATCTGGCAGGAATCTCATCAATTCTAGGGGCAATCAACTTTATCACCACAATTCTGAACATAAAACCCCCAGCCATTTCTCAGTACCAAACACCTCTTTTCGTGTGAGCTGTTCTAATTACAGCAGTTCTCCTTCTTCTTTCCCTCCCCGTCCTCGCTGCCGGCATCACAATGCTCCTAACAGACCGGAATCTAAACACAACATTCTTCGACCCTGCCGGCGGTGGGGACCCAATCCTGTATCAGCAC
>VERDE376-22|Microgobius microlepis|CH844-H09|Larvae|
CTTTATTTAGTATTTGGTGCCTGAGCCGGGATGGTGGGGACAGCTTTAAGCCTTCTTATCCGGGCCGAACTAAGCCAACCAGGCGCTCTGCTAGGTGACGACCAGATTTATAATGTGATCGTAACTGCCCATGCGTTTGTAATGATTTTCTTTATAGTAATACCAATTATGATTGGCGGGTTTGGAAACTGACTGGTCCCACTAATGATCGGAGCCCCAGACATGGCCTTCCCTCGAATGAACAACATAAGCTTTTGACTCCTTCCCCCCTCATTTCTCCTCCTCTTAGCATCTTCAGGGGTTGAAGCAGGGGCGGGCACAGGTTGGACAGTATACCCCCCTCTTTCTGGAAATCTGGCCCATGCCGGTGCCTCAGTCGACCTAACTATTTTCTCCCTCCATCTGGCAGGAATCTCATCAATTCTAGGGGCAATCAACTTTATCACCACAATTCTGAACATAAAACCCCCAGCCATTTCTCAGTACCAAACACCTCTTTTCGTGTGAGCTGTTCTAATTACAGCAGTTCTCCTTCTTCTTTCCCTCCCCGTCCTCGCTGCCGGCATCACAATGCTCCTAACAGACCGGAATCTAAACACAACATTCTTCGACCCTGCCGGCGGTGGGGACCCAATCCTGTATCAGCAC
>VERDE377-22|Poecilia mexicana|CH844-H10|Adult|BOLD:AAA4518
CTTTATCTAGTATTTGGTGCTTGAGCCGGCATAGTGGGAACAGCTCTGAGTCTTTTAATCCGAGCCGAACTCAGTCAACCAGGATCCCTCCTAGGCGATGATCAAATTTATAATGTAATCGTCACAGCTCATGCCTTTGTAATAATCTTTTTTATAGTTATGCCAATTATAATTGGCGGCTTCGGTAATTGATTAGTACCACTAATAATTGGTGCCCCTGATATAGCCTTTCCACGAATAAATAATATGAGCTTCTGACTTCTACCGCCCTCATTCCTCCTCCTCCTAGCATCTTCTGGGGTAGAAGCAGGGGCTGGTACAGGTTGAACCGTCTACCCACCTCTTGCAGGCAATTTAGCCCACGCTGGACCCTCTGTAGATCTAACTATTTTTTCACTCCACCTGGCAGGTATTTCCTCCATCCTAGGGGCAATCAACTTTATTACCACTATTATTAATATAAAACCCCCTGCAGCATCTCAATACCAAACACCCCTATTTGTCTGAGCTGTAATGATTACAGCTGTACTTCTGCTTCTCTCCCTTCCTGTACTCGCCGCTGGCATCACCATGCTTCTGACAGATCGAAATCTAAATACCACTTTCTTCGACCCTGCAGGAGGGGGAGATCCAATTCTTTATCAACAC
